# Supplementary material for: Sequence signatures extracted from proximal promoters can be used to predict distal enhancers
Source: Genome Biol. 2013 Oct 24;14(10):R117. doi: 10.1186/gb-2013-14-10-r117 (PMC3983659; doi:10.1186/gb-2013-14-10-r117)
Supplement: Additional file 2: Table S1 — A table listing the motif ranks for the promoter-based models. [file gb-2013-14-10-r117-S2.xlsx]

## Sheet: SVM Motif Ranks
721_B_lymphoblasts:			BM-CD105+_endothelial:			BM-CD33+_myeloid:			BM-CD34+:			BM-CD71+_early_erythroid:			PB-BDCA4+_dentritic_cells:			PB-CD14+_monocytes:			PB-CD19+_Bcells:			PB-CD4+_Tcells:			PB-CD56+_NKCells:			PB-CD8+_Tcells:			adipocyte:			adrenal_cortex:			adrenal_gland:			amygdala:			appendix:			atrioventricular_node:
Rank	Motif	Weight	Rank	Motif	Weight	Rank	Motif	Weight	Rank	Motif	Weight	Rank	Motif	Weight	Rank	Motif	Weight	Rank	Motif	Weight	Rank	Motif	Weight	Rank	Motif	Weight	Rank	Motif	Weight	Rank	Motif	Weight	Rank	Motif	Weight	Rank	Motif	Weight	Rank	Motif	Weight	Rank	Motif	Weight	Rank	Motif	Weight	Rank	Motif
1	V$Zfx	1	1	V$NFY_Q6	1	1	V$ZF5_B	1	1	V$ALPHACP1_01	1	1	V$NFY_01	1	1	V$NERF_Q2	1	1	V$PU1_Q4	1	1	V$ETS2_B	1	1	V$PU1_Q4	1	1	V$ISRE_01	1	1	V$ETS_Q4	1	1	V$INSM1	1	1	V$NANOG_01	1	1	V$LYF1_01	1	1	V$KROX_Q6	1	1	V$NF1_Q6	1	1	V$COUP_01
2	V$STAF_01	0.61	2	V$NFYA	0.92	2	V$GC_01	0.9	2	V$PLAG1	0.98	2	V$NFY_Q6_01	0.98	2	V$ETS_Q4	0.97	2	V$PU1_01	0.93	2	V$ETS_Q4	1	2	V$ETS_Q4	0.79	2	V$ETS_Q4	0.81	2	V$PU1_Q4	0.97	2	V$IK_Q5	0.85	2	V$PAX6_Q2	0.96	2	V$STAT_Q6	0.95	2	V$HEB_Q6	0.95	2	V$IRF_Q6_01	0.73	2	V$TBX22_01
3	V$FLI1_Q6	0.56	3	V$CAAT_01	0.81	3	V$SRF_01	0.83	3	V$HIF1_Q5	0.97	3	V$NFYA	0.97	3	V$DR3_Q4	0.94	3	V$NKX25_Q5	0.87	3	V$IRF1	0.91	3	V$CETS1P54_03	0.68	3	V$SP1_01	0.8	3	V$ETS_Q6	0.89	3	V$ETS1_B	0.81	3	V$STAT6_02	0.87	3	V$ZID_01	0.76	3	V$ZF5_01	0.87	3	V$NF1_Q6_01	0.71	3	V$Foxd3
4	V$NFY_01	0.5	4	V$NFY_01	0.8	4	V$ARP1_01	0.82	4	V$NFYA	0.95	4	V$Tal1::Gata1	0.93	4	V$PU1_Q4	0.82	4	V$NERF_Q2	0.84	4	V$SMAD3_Q6	0.9	4	V$ETS_Q6	0.67	4	V$SREBP_Q6	0.73	4	V$ETS1_B	0.83	4	V$SP1_01	0.81	4	V$ATF3_Q6	0.8	4	V$RREB1_01	0.75	4	V$ZNF219_01	0.75	4	V$TFIII_Q6	0.7	4	V$ESR1
5	V$NFYA	0.45	5	V$PAX4_01	0.68	5	V$DR3_Q4	0.8	5	V$SP1SP3_Q4	0.95	5	V$CACD_01	0.88	5	V$PU1_01	0.8	5	V$ETS_Q4	0.78	5	V$PU1_Q4	0.9	5	V$FLI1_Q6	0.63	5	V$GATA2_01	0.72	5	V$FLI1_Q6	0.81	5	V$SREBP2_Q6	0.78	5	V$CTF1_01	0.77	5	V$E2A_Q2	0.74	5	V$MINI19_B	0.73	5	V$MZF1_02	0.69	5	V$CAP_01
6	V$SREBP_Q3	0.44	6	V$E2F_Q6_01	0.59	6	V$CETS1P54_02	0.77	6	V$HIF1_Q3	0.89	6	V$NFY_Q6	0.85	6	V$Zfx	0.65	6	V$VMAF_01	0.76	6	V$SPIB	0.85	6	V$AML_Q6	0.62	6	V$IRF_Q6_01	0.71	6	V$STAF_02	0.73	6	V$PAX5_01	0.77	6	V$RREB1_01	0.76	6	V$CACD_01	0.73	6	V$SREBP2_Q6	0.68	6	V$BLIMP1_Q6	0.66	6	V$PAX3_B
7	V$ETS2_B	0.41	7	V$GATA3_01	0.5	7	V$ZBRK1_01	0.75	7	V$CAAT_01	0.86	7	V$SP1_Q4_01	0.85	7	V$MEIS1_01	0.65	7	V$ETS1_B	0.76	7	V$BEL1_B	0.81	7	V$SREBP1_Q5	0.58	7	V$TBX5_Q5	0.68	7	V$SPI1	0.72	7	V$LDSPOLYA_B	0.73	7	V$NHLH1	0.76	7	V$STAT1_03	0.7	7	V$VMAF_01	0.65	7	V$SP1	0.63	7	V$SREBP1_02
8	V$SP1_Q2_01	0.39	8	V$NFY_Q6_01	0.49	8	V$SMAD_Q6_01	0.72	8	V$NFY_01	0.85	8	V$CACBINDINGPROTEIN_Q6	0.84	8	V$RUNX1	0.63	8	V$STAF_02	0.72	8	V$NFY_Q6	0.81	8	V$PAX4_03	0.55	8	V$TFIII_Q6	0.61	8	V$PU1_01	0.7	8	V$E2A_Q2	0.73	8	V$CACCCBINDINGFACTOR_Q6	0.74	8	V$EBF_Q6	0.69	8	V$NHLH1	0.57	8	V$CDXA_01	0.58	8	V$NERF_Q2
9	V$NERF_Q2	0.38	9	V$ETF_Q6	0.47	9	V$SP1_Q4_01	0.71	9	V$NFY_Q6_01	0.83	9	V$GR_Q6	0.78	9	V$ARP1_01	0.62	9	V$SPI1	0.69	9	V$PU1_01	0.79	9	V$NRSF_Q4	0.54	9	V$Zfx	0.58	9	V$AP2ALPHA_02	0.66	9	V$AP2GAMMA_01	0.73	9	V$LRF_Q2	0.72	9	V$AP2ALPHA_02	0.68	9	V$IK_Q5	0.56	9	V$MAZR_01	0.56	9	V$GFI1_01
10	V$ISRE_01	0.35	10	V$E2F1_Q3_01	0.46	10	V$TAXCREB_02	0.7	10	V$MAF_Q6	0.8	10	V$GATA1_04	0.75	10	V$EBF_Q6	0.59	10	V$EWSR1-FLI1	0.63	10	V$CACBINDINGPROTEIN_Q6	0.75	10	V$NFKAPPAB50_01	0.53	10	V$TBX22_01	0.56	10	V$ETS2_B	0.66	10	V$SREBP_Q6	0.73	10	V$TLX1::NFIC	0.71	10	V$Zfx	0.68	10	V$SP3_Q3	0.52	10	V$ERR1_Q2	0.53	10	V$NANOG_01
11	V$NFKB_Q6	0.35	11	V$ALPHACP1_01	0.46	11	V$ETS_Q4	0.65	11	V$STAF_02	0.79	11	V$CAAT_01	0.73	11	V$ETS_Q6	0.57	11	V$HEN1_01	0.61	11	V$PAX5_01	0.7	11	V$CACBINDINGPROTEIN_Q6	0.53	11	V$MEIS1BHOXA9_02	0.56	11	V$REST	0.63	11	V$AP4_01	0.71	11	V$HIC1_03	0.7	11	V$MTF1_Q4	0.68	11	V$VDR_Q3	0.47	11	V$TITF1_Q3	0.51	11	V$SREBP1_Q6
12	V$BEL1_B	0.34	12	V$E2F_03	0.45	12	V$SREBP1_Q6	0.64	12	V$NFY_Q6	0.78	12	V$SP1_Q6	0.67	12	V$MEF3_B	0.57	12	V$PAX4_03	0.6	12	V$ZID_01	0.69	12	V$PAX4_01	0.52	12	V$HFH1_01	0.54	12	V$EWSR1-FLI1	0.62	12	V$TEAD1	0.7	12	V$AHRARNT_01	0.67	12	V$NERF_Q2	0.66	12	V$STAT1STAT1_Q3	0.46	12	V$GEN_INI2_B	0.5	12	V$RUNX1
13	V$IRF_Q6	0.33	13	V$E2F1_Q4_01	0.44	13	V$CEBPB_01	0.63	13	V$MYCMAX_B	0.76	13	V$PAX4_03	0.63	13	V$VMAF_01	0.55	13	V$TFAP2A	0.58	13	V$RREB1_01	0.69	13	V$NKX25_Q5	0.51	13	V$Pou5f1	0.53	13	V$CETS1P54_03	0.61	13	V$GATA1_01	0.69	13	V$HSF1_Q6	0.67	13	V$NR3C1	0.65	13	V$CIZ_01	0.46	13	V$IRF1	0.49	13	V$LMAF_Q2
14	V$znf143	0.32	14	V$E2F1DP1_01	0.43	14	V$STAT5A_02	0.62	14	V$E2F_Q6_01	0.76	14	V$MZF1_01	0.62	14	V$YY1_02	0.55	14	V$LUN1_01	0.57	14	V$IRF_Q6	0.66	14	V$SPI1	0.5	14	V$ETS2_B	0.53	14	V$RUNX1	0.6	14	V$PAX4_01	0.69	14	V$ZIC3_01	0.65	14	V$VDR_Q3	0.62	14	V$HIC1_03	0.45	14	V$FREAC3_01	0.49	14	V$XVENT1_01
15	V$GABPA	0.31	15	V$GATA2_02	0.43	15	V$PU1_Q4	0.61	15	V$DEAF1_02	0.7	15	V$RREB1	0.59	15	V$FLI1_Q6	0.55	15	V$AML_Q6	0.57	15	V$LMO2COM_01	0.65	15	V$STAF_02	0.5	15	V$Pax5	0.52	15	V$PLAG1	0.58	15	V$LRF_Q2	0.69	15	V$SMAD_Q6_01	0.64	15	V$CEBP_C	0.61	15	V$AP2_Q3	0.44	15	V$TBP	0.49	15	V$NR2F1
16	V$MYOGENIN_Q6	0.3	16	V$GATA1_04	0.42	16	V$MZF1_01	0.61	16	V$FLI1_Q6	0.68	16	V$ESR1	0.58	16	V$PLAG1	0.52	16	V$NFKB1	0.56	16	V$ATF3_Q6	0.65	16	V$PLAG1	0.47	16	V$BACH2_01	0.52	16	V$MAF_Q6	0.58	16	V$SREBP1_02	0.68	16	V$CP2_02	0.64	16	V$COUPTF_Q6	0.61	16	V$CHOP_01	0.43	16	V$NFATC2	0.48	16	V$TP53
17	V$NRF2_01	0.29	17	V$GATA_Q6	0.42	17	V$ELF1_Q6	0.59	17	V$NFKB_Q6_01	0.66	17	V$GATA3_02	0.57	17	V$AP2ALPHA_02	0.52	17	V$E2A_Q6	0.55	17	V$ELF1_Q6	0.65	17	V$RUNX1	0.47	17	V$NKX25_Q5	0.51	17	V$NFKAPPAB50_01	0.56	17	V$HSF_Q6	0.67	17	V$SREBP1_Q5	0.62	17	V$ETS2_B	0.6	17	V$EGR2_01	0.43	17	V$XVENT1_01	0.47	17	V$STAT_Q6
18	V$ETS_Q6	0.28	18	V$Gata1	0.42	18	V$IRF_Q6	0.59	18	V$E2F1_Q4	0.65	18	V$GATA2_02	0.57	18	V$NKX25_Q5	0.52	18	V$SPIB_01	0.55	18	V$STAT5A_02	0.65	18	V$COREBINDINGFACTOR_Q6	0.42	18	V$EBF1	0.5	18	V$TBX5_Q5	0.53	18	V$PPARG_03	0.64	18	V$E2A_Q2	0.62	18	V$CACBINDINGPROTEIN_Q6	0.59	18	V$znf143	0.43	18	V$OCT1_05	0.46	18	V$CTCF
19	V$P50P50_Q3	0.28	19	V$CBF_01	0.41	19	V$NGFIC_01	0.59	19	V$CACCCBINDINGFACTOR_Q6	0.64	19	V$MYOGENIN_Q6	0.56	19	V$CP2_02	0.49	19	V$PAX_Q6	0.55	19	V$SPI1	0.64	19	V$PU1_01	0.42	19	V$STAT3_01	0.49	19	V$AML_Q6	0.5	19	V$AP2ALPHA_03	0.64	19	V$LMO2COM_01	0.61	19	V$AHRARNT_02	0.59	19	V$AHR_01	0.42	19	V$IRF_Q6	0.45	19	V$PAX6_Q2
20	V$CETS1P54_03	0.27	20	V$MYCMAX_B	0.41	20	V$SRF_Q5_02	0.58	20	V$ELK1_02	0.63	20	V$NRSF_01	0.53	20	V$STAF_02	0.48	20	V$MAF_Q6	0.55	20	V$Zfx	0.63	20	V$CACD_01	0.41	20	V$OCT4_02	0.48	20	V$TTF1_Q6	0.5	20	V$SZF11_01	0.63	20	V$NF1_Q6	0.6	20	V$SPI1	0.58	20	V$DMRT5_01	0.42	20	V$NR2F1	0.45	20	V$PARP_Q3
21	V$PAX_Q6	0.27	21	V$E2F_Q3_01	0.41	21	V$COUP_01	0.58	21	V$LRF_Q2	0.6	21	V$R_01	0.53	21	V$DEC_Q1	0.47	21	V$CKROX_Q2	0.55	21	V$ICSBP_Q6	0.62	21	V$ELF5	0.41	21	V$NFKAPPAB50_01	0.48	21	V$CACD_01	0.49	21	V$SREBP1_Q5	0.63	21	V$AP1_01	0.59	21	V$CTCF	0.57	21	V$GCM_Q2	0.42	21	V$IRF1_Q6	0.45	21	V$CACBINDINGPROTEIN_Q6
22	V$ETS1_B	0.26	22	V$GABP_B	0.41	22	V$PAX4_01	0.58	22	V$AML_Q6	0.6	22	V$SP1SP3_Q4	0.52	22	V$BLIMP1_Q6	0.46	22	V$SP1_01	0.53	22	V$RBPJK_01	0.61	22	V$SP1_01	0.41	22	V$STAT_01	0.48	22	V$SPIB_01	0.48	22	V$LYF1_01	0.63	22	V$P53_02	0.59	22	V$STAT5A_01	0.57	22	V$SP1SP3_Q4	0.41	22	V$CAP_01	0.43	22	V$GATA4_Q3
23	V$PAX3_B	0.26	23	V$E2F1_Q6_01	0.37	23	V$SPIB_01	0.57	23	V$ETS_Q6	0.59	23	V$CEBP_01	0.52	23	V$COUPTF_Q6	0.45	23	V$AP2ALPHA_02	0.53	23	V$HIF1_Q5	0.61	23	V$PEBP_Q6	0.4	23	V$P50P50_Q3	0.48	23	V$PAX4_03	0.47	23	V$SMAD_Q6	0.6	23	V$VJUN_01	0.58	23	V$GFI1B_01	0.54	23	V$EWSR1-FLI1	0.4	23	V$PARP_Q3	0.43	23	V$DELTAEF1_01
24	V$MYOD_Q6_01	0.26	24	V$SAP1A_01	0.36	24	V$VDR_Q6	0.56	24	V$ETS1_B	0.59	24	V$Gata1	0.52	24	V$TGIF_01	0.45	24	V$SREBP_Q3	0.52	24	V$EBF_Q6	0.59	24	V$ETS2_B	0.4	24	V$MEIS1_01	0.48	24	V$MYOD_Q6_01	0.47	24	V$AP2ALPHA_01	0.6	24	V$MUSCLE_INI_B	0.58	24	V$NRSF_Q4	0.53	24	V$NRSE_B	0.4	24	V$ESE1_Q3	0.43	24	V$IRF1
25	V$CP2_01	0.25	25	V$SP1_Q4_01	0.35	25	V$PAX4_04	0.55	25	V$TFAP2A	0.57	25	V$GATA3_01	0.48	25	V$ZBRK1_01	0.45	25	V$LXR_Q3	0.52	25	V$MINI19_B	0.59	25	V$FEV	0.39	25	V$PU1_Q4	0.46	25	V$ELF1_Q6	0.47	25	V$LUN1_01	0.58	25	V$FOXD3_01	0.58	25	V$ESE1_Q3	0.52	25	V$EGR3_01	0.39	25	V$CEBP_01	0.43	25	V$Tal1::Gata1
26	V$NFKAPPAB_01	0.25	26	V$ATF4_Q2	0.31	26	V$CREB_Q2_01	0.55	26	V$GABPA	0.57	26	V$AP4_Q6_01	0.48	26	V$SP1_01	0.45	26	V$ROAZ_01	0.52	26	V$IK_Q5	0.59	26	V$NFKAPPAB_01	0.39	26	V$CEBP_C	0.46	26	V$TFAP2A	0.46	26	V$FXR_Q3	0.57	26	V$VDR_Q3	0.58	26	V$GC_01	0.51	26	V$T3R_01	0.38	26	V$AIRE_02	0.42	26	V$LFA1_Q6
27	V$NF-kappaB	0.24	27	V$E2F1	0.31	27	V$LEF1_Q2_01	0.54	27	V$STAT_Q6	0.56	27	V$CREBP1CJUN_01	0.48	27	V$ELF5	0.45	27	V$CAP_01	0.5	27	V$CEBP_C	0.58	27	V$CETS168_Q6	0.39	27	V$OCT4_01	0.46	27	V$HNF4_Q6	0.46	27	V$NF1_Q6	0.57	27	V$SMAD4_Q6	0.55	27	V$MYOD_Q6_01	0.51	27	V$AP2GAMMA_01	0.38	27	V$HSF1_Q6	0.42	27	V$INSM1
28	V$AR_01	0.24	28	V$E2F_Q4_01	0.31	28	V$AP1_Q2	0.53	28	V$STAF_01	0.56	28	V$MEIS1_01	0.47	28	V$SPIB_01	0.44	28	V$Zfx	0.49	28	V$NFY_C	0.58	28	V$MEIS1_01	0.36	28	V$TBX5_01	0.46	28	V$BEL1_B	0.46	28	V$PPARA_01	0.57	28	V$TAL1_Q6	0.55	28	V$P50P50_Q3	0.49	28	V$PAX9_B	0.37	28	V$NR3C1	0.42	28	V$BCL6_Q3
29	V$PAX6_Q2	0.23	29	V$AHRARNT_02	0.3	29	V$PTF1BETA_Q6	0.52	29	V$ACAAT_B	0.56	29	V$GATA_Q6	0.47	29	V$TEF_Q6	0.44	29	V$SP1_Q2_01	0.48	29	V$AML_Q6	0.57	29	V$CETS1P54_01	0.36	29	V$ETS1_B	0.45	29	V$CBF_02	0.45	29	V$PTF1BETA_Q6	0.56	29	V$HEB_Q6	0.54	29	V$STAT3STAT3_Q3	0.49	29	V$LMO2COM_01	0.37	29	V$GATA4_Q3	0.41	29	V$IRF2_01
30	V$E2F1_Q6_01	0.22	30	V$AP2_Q6	0.3	30	V$CETS1P54_03	0.52	30	V$ETS2_B	0.56	30	V$P300_01	0.45	30	V$AML_Q6	0.43	30	V$SPIB	0.48	30	V$IRF_Q6_01	0.57	30	V$TTF1_Q6	0.35	30	V$GATA1_01	0.45	30	V$CKROX_Q2	0.45	30	V$CTCF	0.55	30	V$AHR_Q5	0.51	30	V$SP1	0.49	30	V$SREBP1_02	0.36	30	V$CMAF_01	0.41	30	V$OSF2_Q6
31	V$ATF3_Q6	0.22	31	V$GATA1_02	0.3	31	V$NFMUE1_Q6	0.51	31	V$SREBP2_Q6	0.56	31	V$ETS1_B	0.45	31	V$RBPJK_Q4	0.43	31	V$CBF_02	0.47	31	V$SP1_Q4_01	0.55	31	V$LMO2COM_01	0.34	31	V$MYOD_Q6_01	0.45	31	V$MAZR_01	0.43	31	V$DR3_Q4	0.55	31	V$NRSF_Q4	0.51	31	V$HIC1_03	0.49	31	V$AP2ALPHA_01	0.36	31	V$NKX3-1	0.41	31	V$PAX5_01
32	V$EGR_Q6	0.22	32	V$BEL1_B	0.3	32	V$CACBINDINGPROTEIN_Q6	0.51	32	V$CTF1_01	0.56	32	V$AP2_Q6_01	0.44	32	V$DELTAEF1_01	0.42	32	V$COUP_DR1_Q6	0.47	32	V$MYOGENIN_Q6	0.55	32	V$NERF_Q2	0.34	32	V$HIC1_03	0.45	32	V$TCF11MAFG_01	0.43	32	V$CEBP_Q3	0.54	32	V$XPF1_Q6	0.5	32	V$RREB1	0.49	32	V$CAP_01	0.36	32	V$SRF_01	0.41	32	V$STAT1
33	V$NFY_Q6	0.21	33	V$NFMUE1_Q6	0.3	33	V$AIRE_01	0.5	33	V$STAT6_02	0.55	33	V$GATA1_02	0.44	33	V$GC_01	0.42	33	V$SP1_Q6	0.47	33	V$LFA1_Q6	0.53	33	V$EWSR1-FLI1	0.34	33	V$PU1_01	0.44	33	V$ETF_Q6	0.42	33	V$XPF1_Q6	0.5	33	V$AHRARNT_02	0.5	33	V$STAT6_02	0.49	33	V$E2F1_Q3_01	0.35	33	V$MYOD_Q6_01	0.41	33	V$NFE2L2
34	V$HMX1_01	0.21	34	V$E2F_Q6	0.29	34	V$PAX3_B	0.49	34	V$MINI19_B	0.54	34	V$AML_Q6	0.44	34	V$CBF_02	0.42	34	V$ESR1	0.47	34	V$AHRHIF_Q6	0.53	34	V$CACCCBINDINGFACTOR_Q6	0.34	34	V$SRF_01	0.44	34	V$ELF5	0.42	34	V$MTF1_Q4	0.5	34	V$Zfx	0.49	34	V$T3R_Q6	0.48	34	V$BEL1_B	0.35	34	V$PTF1BETA_Q6	0.4	34	V$NKX22_01
35	V$ELK1	0.21	35	V$CACBINDINGPROTEIN_Q6	0.29	35	V$RUNX1	0.48	35	V$Myb	0.53	35	V$ETF_Q6	0.44	35	V$KAISO_01	0.41	35	V$ETS_Q6	0.46	35	V$NKX25_Q5	0.52	35	V$BLIMP1_Q6	0.33	35	V$GR_Q6	0.44	35	V$Klf4	0.41	35	V$OLF1_01	0.49	35	V$LMAF_Q2	0.48	35	V$PAX6_Q2	0.47	35	V$HSF1_Q6	0.35	35	V$ZTA_Q2	0.4	35	V$CP2_02
36	V$SP3_Q3	0.21	36	V$ACAAT_B	0.29	36	V$Zfx	0.48	36	V$STAT1_02	0.51	36	V$ATF4_Q2	0.43	36	V$ELF5_01	0.4	36	V$CEBP_Q2_01	0.46	36	V$NFKAPPAB_01	0.52	36	V$P50P50_Q3	0.32	36	V$NFKB1	0.42	36	V$MYCMAX_B	0.41	36	V$CKROX_Q2	0.48	36	V$AP2_Q6_01	0.48	36	V$HNF4_Q6_01	0.47	36	V$AP2_Q6_01	0.34	36	V$Zfp423	0.39	36	V$HOXA4_Q2
37	V$TBX5_Q5	0.21	37	V$NF1_Q6	0.29	37	V$CREBATF_Q6	0.48	37	V$CETS1P54_01	0.51	37	V$ZIC3_01	0.43	37	V$SF1_Q6	0.39	37	V$ELF5	0.45	37	V$SREBP2_Q6	0.51	37	V$PAX_Q6	0.32	37	V$DMRT7_01	0.42	37	V$NRSF_Q4	0.41	37	V$HEN1_01	0.47	37	V$Foxd3	0.48	37	V$LRH1_Q5	0.46	37	V$GR_Q6	0.33	37	V$LUN1_01	0.39	37	V$SREBP1_Q5
38	V$CACBINDINGPROTEIN_Q6	0.2	38	V$E2_Q6_01	0.28	38	V$ROAZ_01	0.48	38	V$ELK1	0.51	38	V$RREB1_01	0.43	38	V$ELF1_Q6	0.39	38	V$AR_Q6	0.45	38	V$CACD_01	0.51	38	V$ELK1_02	0.31	38	V$RORA1_01	0.42	38	V$COREBINDINGFACTOR_Q6	0.4	38	V$CEBPB_01	0.47	38	V$TATA_C	0.48	38	V$AP1_Q2	0.46	38	V$ZBRK1_01	0.33	38	V$GEN_INI3_B	0.38	38	V$SMAD_Q6_01
39	V$SMAD_Q6_01	0.2	39	V$DR3_Q4	0.28	39	V$CKROX_Q2	0.48	39	V$PTF1BETA_Q6	0.5	39	V$USF_Q6_01	0.43	39	V$UF1H3BETA_Q6	0.39	39	V$DR4_Q2	0.44	39	V$KAISO_01	0.51	39	V$CKROX_Q2	0.3	39	V$GATA3_01	0.41	39	V$ZBRK1_01	0.39	39	V$MZF1_02	0.46	39	V$TP53	0.47	39	V$E12_Q6	0.46	39	V$MINI20_B	0.32	39	V$GEN_INI_B	0.38	39	V$SPI1
40	V$AP2ALPHA_02	0.2	40	V$STAT3_01	0.28	40	V$STAT_01	0.48	40	V$AREB6_03	0.5	40	V$AP1_01	0.42	40	V$P50RELAP65_Q5_01	0.39	40	V$MYOD_Q6	0.44	40	V$HIF1_Q3	0.5	40	V$UF1H3BETA_Q6	0.3	40	V$FOXO4_01	0.4	40	V$IRF2	0.39	40	V$HFH8_01	0.46	40	V$HES1_Q2	0.46	40	V$AP1FJ_Q2	0.45	40	V$ATF4_Q2	0.31	40	V$ROAZ_01	0.38	40	V$SMAD3_Q6
41	V$ELF1_Q6	0.2	41	V$SP1_Q6	0.28	41	V$LEF1TCF1_Q4	0.47	41	V$MINI20_B	0.49	41	V$Zfp423	0.42	41	V$CACBINDINGPROTEIN_Q6	0.38	41	V$STAT6_02	0.44	41	V$E2F1_Q3_01	0.5	41	V$AP4_Q6	0.27	41	V$SAP1A_01	0.4	41	V$CACCCBINDINGFACTOR_Q6	0.38	41	V$CEBP_Q2_01	0.46	41	V$TEL2_Q6	0.46	41	V$INSM1	0.45	41	V$NFE2L2	0.31	41	V$DMRT2_01	0.38	41	V$MEF2_04
42	V$MYB_Q3	0.2	42	V$NFKAPPAB50_01	0.27	42	V$NKX25_Q5	0.46	42	V$CBF_02	0.49	42	V$BLIMP1_Q6	0.41	42	V$SPI1	0.38	42	V$DELTAEF1_01	0.44	42	V$CAAT_01	0.5	42	V$ICSBP_Q6	0.27	42	V$PLAG1	0.39	42	V$CETS1P54_01	0.38	42	V$HNF4_01_B	0.46	42	V$ETS_Q6	0.45	42	V$LMO2COM_01	0.45	42	V$PAX4_01	0.31	42	V$ESR2	0.38	42	V$TCF4_Q5
43	V$PU1_01	0.2	43	V$VMYB_02	0.27	43	V$ETS_Q6	0.46	43	V$NRF2_01	0.49	43	V$AR_04	0.4	43	V$CETS1P54_01	0.36	43	V$MEF3_B	0.44	43	V$HOX13_01	0.5	43	V$ATF1_Q6	0.26	43	V$LXR_DR4_Q3	0.39	43	V$HIF1_Q5	0.36	43	V$TFAP2A	0.45	43	V$PTF1BETA_Q6	0.45	43	V$CMYC_02	0.44	43	V$CP2_02	0.31	43	V$TEF_Q6	0.38	43	V$BCL6_01
44	V$MZF1_01	0.2	44	V$MUSCLE_INI_B	0.27	44	V$Gata1	0.46	44	V$PU1_Q4	0.49	44	V$PBX1_02	0.4	44	V$BCL6_Q3	0.36	44	V$VDR_Q6	0.44	44	V$PAX6_Q2	0.49	44	V$CTCF	0.25	44	V$XPF1_Q6	0.39	44	V$UF1H3BETA_Q6	0.35	44	V$LBP1_Q6	0.44	44	V$ZTA_Q2	0.44	44	V$DMRT5_01	0.42	44	V$STAT6_02	0.3	44	V$POU1F1_Q6	0.37	44	V$TITF1_Q3
45	V$ALPHACP1_01	0.2	45	V$USF_Q6	0.26	45	V$GATA4_Q3	0.46	45	V$PEBP_Q6	0.48	45	V$FAC1_01	0.4	45	V$USF_Q6_01	0.36	45	V$GABPA	0.43	45	V$DR4_Q2	0.49	45	V$SREBP_Q6	0.25	45	V$PAX5_01	0.39	45	V$CACBINDINGPROTEIN_Q6	0.35	45	V$ETS2_B	0.44	45	V$SREBP_Q6	0.44	45	V$FLI1_Q6	0.42	45	V$OCT4_01	0.29	45	V$PLAG1	0.37	45	V$NR1H2::RXRA
46	V$E2F1DP1_01	0.19	46	V$E2F1DP2_01	0.26	46	V$CBF_02	0.45	46	V$MAZR_01	0.48	46	V$LMO2COM_02	0.4	46	V$AP2ALPHA_03	0.35	46	V$CEBPDELTA_Q6	0.43	46	V$STAT6_02	0.49	46	V$CBF_02	0.25	46	V$MINI19_B	0.38	46	V$DEAF1_02	0.35	46	V$HAND1E47_01	0.43	46	V$CEBP_C	0.44	46	V$HIC1_02	0.41	46	V$CREB_Q2	0.29	46	V$GATA1_06	0.37	46	V$ESR2
47	V$HIF1_Q3	0.19	47	V$SREBP_Q3	0.26	47	V$LRF_Q2	0.44	47	V$E2F1_Q6_01	0.48	47	V$ETS2_Q6	0.4	47	V$NFY_C	0.35	47	V$ZIC1_01	0.43	47	V$ISRE_01	0.48	47	V$ETS2_Q6	0.25	47	V$SRF	0.38	47	V$LRH1_Q5	0.34	47	V$LXR_Q3	0.43	47	V$CEBP_Q3	0.42	47	V$NRF2_Q4	0.41	47	V$ESR1	0.29	47	V$MYCMAX_02	0.37	47	V$NKX62_Q2
48	V$ATF_01	0.19	48	V$CAAT_C	0.26	48	V$LXR_Q3	0.43	48	V$ETF_Q6	0.48	48	V$STAT_Q6	0.4	48	V$NFYA	0.35	48	V$AP1FJ_Q2	0.42	48	V$GR_Q6_01	0.48	48	V$ELF5_01	0.24	48	V$HMGIY_Q3	0.38	48	V$PEBP_Q6	0.34	48	V$BLIMP1_Q6	0.43	48	V$ETS2_Q6	0.41	48	V$AP1_Q4	0.4	48	V$LUN1_01	0.29	48	V$HFH3_01	0.37	48	V$ZIC1_01
49	V$ETS_Q4	0.18	49	V$E2F4DP2_01	0.26	49	V$CREB1	0.43	49	V$CREB_02	0.47	49	V$Mafb	0.39	49	V$HMX1_01	0.35	49	V$AP1_Q2	0.42	49	V$IK1_01	0.48	49	V$MYC::MAX	0.24	49	V$STAT1_01	0.37	49	V$MAX_01	0.34	49	V$ARP1_01	0.42	49	V$FXR_Q3	0.4	49	V$STAT5B_01	0.39	49	V$MOVOB_01	0.28	49	V$PAX4_03	0.36	49	V$EBF_Q6
50	V$MYOD_Q6	0.18	50	V$GATA3_02	0.25	50	V$SEF1_C	0.42	50	V$EWSR1-FLI1	0.47	50	V$Myb	0.39	50	V$DR4_Q2	0.34	50	V$LRF_Q2	0.42	50	V$NERF_Q2	0.47	50	V$HIF1_Q3	0.23	50	V$PBX1_03	0.37	50	V$NFAT_Q4_01	0.33	50	V$CEBPA_01	0.42	50	V$HNF3B_01	0.4	50	V$PU1_Q4	0.39	50	V$YY1_02	0.28	50	V$PEBP_Q6	0.35	50	V$NKX61_01
51	V$CREB_02	0.18	51	V$DEAF1_02	0.25	51	V$AP1FJ_Q2	0.42	51	V$YY1_Q6	0.45	51	V$TGIF_01	0.38	51	V$GATA2_01	0.34	51	V$LFA1_Q6	0.42	51	V$OLF1_01	0.47	51	V$GATA2_01	0.23	51	V$GABPA	0.37	51	V$GFI1_01	0.33	51	V$NANOG_01	0.41	51	V$CKROX_Q2	0.4	51	V$PPARA_02	0.38	51	V$STAF_01	0.27	51	V$BCL6_02	0.35	51	V$NFKAPPAB50_01
52	V$MYB_Q5_01	0.18	52	V$GATA1_06	0.25	52	V$ISRE_01	0.42	52	V$AHRHIF_Q6	0.45	52	V$HMGIY_Q6	0.38	52	V$COREBINDINGFACTOR_Q6	0.33	52	V$AP4_Q6_01	0.42	52	V$GABPA	0.46	52	V$IRF1	0.23	52	V$SPI1	0.37	52	V$ZIC1_01	0.33	52	V$MAZR_01	0.41	52	V$HAND1E47_01	0.4	52	V$RUNX1	0.38	52	V$NF1_Q6_01	0.27	52	V$RELA	0.35	52	V$PBX1_02
53	V$CAAT_01	0.18	53	V$ZF5_01	0.25	53	V$IRF_Q6_01	0.41	53	V$PXR_Q2	0.45	53	V$SP3_Q3	0.38	53	V$LXR_DR4_Q3	0.33	53	V$MYOGENIN_Q6	0.41	53	V$SMAD4_Q6	0.46	53	V$PAX4_04	0.22	53	V$XFD2_01	0.37	53	V$TBX5_01	0.32	53	V$PLAG1	0.41	53	V$NFY_Q6	0.4	53	V$MYB_Q6	0.38	53	V$HIC1_02	0.27	53	V$OSF2_Q6	0.35	53	V$NR4A2
54	V$YY1_Q6	0.17	54	V$GC_01	0.25	54	V$STAT1_01	0.4	54	V$STAT3STAT3_Q3	0.44	54	V$Zfx	0.37	54	V$ATF_01	0.32	54	V$DR1_Q3	0.41	54	V$NFY_01	0.46	54	V$HIF1_Q5	0.22	54	V$XFD1_01	0.36	54	V$MAZ_Q6	0.32	54	V$FAC1_01	0.4	54	V$ZID_01	0.39	54	V$EVI1_04	0.38	54	V$HNF1B	0.27	54	V$TAL1::TCF3	0.35	54	V$SOX_Q6
55	V$PU1_Q4	0.17	55	V$STAT1_02	0.24	55	V$NFYA	0.39	55	V$NERF_Q2	0.43	55	V$ICSBP_Q6	0.37	55	V$P50P50_Q3	0.32	55	V$STAT3_02	0.41	55	V$ELK1_01	0.45	55	V$ZEC_01	0.22	55	V$HNF1A	0.35	55	V$USF1	0.32	55	V$CP2_02	0.39	55	V$GATA1_01	0.39	55	V$DEAF1_01	0.38	55	V$SMAD_Q6	0.27	55	V$AP2_Q6_01	0.35	55	V$FOXD3_01
56	V$NFE2L2	0.17	56	V$LMO2COM_02	0.23	56	V$CREB_Q2	0.39	56	V$TFIII_Q6	0.43	56	V$TTF1_Q6	0.37	56	V$MYOD_Q6	0.32	56	V$ELF1_Q6	0.4	56	V$CTCF_01	0.45	56	V$SREBP1_Q6	0.22	56	V$NFKAPPAB_01	0.34	56	V$Gfi	0.32	56	V$HNF4_01	0.39	56	V$ATF4_Q2	0.39	56	V$CACCCBINDINGFACTOR_Q6	0.37	56	V$GLI_Q2	0.26	56	V$FOXC1	0.34	56	V$FXR_Q3
57	V$LXR_DR4_Q3	0.17	57	V$GABPA	0.23	57	V$MZF1_02	0.38	57	V$E2F_02	0.43	57	V$SMAD3_Q6	0.37	57	V$NR4A2	0.32	57	V$CEBP_01	0.4	57	V$PPAR_DR1_Q2	0.44	57	V$SP3_Q3	0.22	57	V$Spz1	0.34	57	V$TGIF_01	0.32	57	V$TATA_C	0.39	57	V$CACBINDINGPROTEIN_Q6	0.38	57	V$SMAD_Q6_01	0.37	57	V$PAX8_B	0.26	57	V$AMEF2_Q6	0.34	57	V$E2_Q6
58	V$NFKAPPAB50_01	0.17	58	V$FOXM1_01	0.23	58	V$YY1_Q6	0.38	58	V$E2F1_Q4_01	0.43	58	V$E2F_02	0.37	58	V$TAACC_B	0.32	58	V$Mafb	0.4	58	V$DR1_Q3	0.43	58	V$STAT1_02	0.21	58	V$SP1	0.34	58	V$FXR_Q3	0.32	58	V$OCT1_Q5_01	0.38	58	V$VMAF_01	0.38	58	V$FOXL1	0.36	58	V$OCT4_02	0.26	58	V$BCL6_01	0.34	58	V$SRF_Q4
59	V$E2F_Q6	0.17	59	V$YY1_02	0.23	59	V$STAT4_01	0.38	59	V$TLX1::NFIC	0.42	59	V$E2F1	0.37	59	V$PADS_C	0.32	59	V$STAT5A_02	0.4	59	V$P53_02	0.42	59	V$TBX5_Q5	0.21	59	V$UF1H3BETA_Q6	0.34	59	V$NKX25_Q5	0.32	59	V$Stat3	0.38	59	V$SEF1_C	0.38	59	V$VDR_Q6	0.36	59	V$FXR_Q3	0.26	59	V$PAX9_B	0.34	59	V$GFI1_Q6
60	V$ATF1_Q6	0.17	60	V$E2F1DP1RB_01	0.23	60	V$IPF1_Q4_01	0.38	60	V$PU1_01	0.42	60	V$AP2ALPHA_03	0.36	60	V$SOX9	0.31	60	V$KAISO_01	0.4	60	V$CBF_02	0.42	60	V$HEN1_02	0.21	60	V$E2A_Q6	0.33	60	V$ATF4_Q2	0.32	60	V$SRF_01	0.38	60	V$AP1_Q6	0.38	60	V$GLI_Q2	0.36	60	V$SPZ1_01	0.25	60	V$MAF_Q6_01	0.33	60	V$Myf
61	V$PAX4_04	0.17	61	V$E2F4DP1_01	0.23	61	V$HOXA7_01	0.37	61	V$CETS1P54_03	0.42	61	V$PLZF_02	0.36	61	V$VDR_Q6	0.31	61	V$HNF4_DR1_Q3	0.39	61	V$NF-kappaB	0.42	61	V$NFE2_01	0.21	61	V$HNF1B	0.33	61	V$MZF1_02	0.31	61	V$AP4_Q6_01	0.38	61	V$NF1_Q6_01	0.38	61	V$STAT4_01	0.36	61	V$DR1_Q3	0.25	61	V$NFY_C	0.33	61	V$RREB1_01
62	V$GRE_C	0.17	62	V$Tal1::Gata1	0.22	62	V$GRE_C	0.37	62	V$CREB_01	0.41	62	V$FLI1_Q6	0.35	62	V$AP2REP_01	0.31	62	V$SP1_Q4_01	0.38	62	V$CAP_01	0.42	62	V$USF_02	0.21	62	V$SREBP1_Q5	0.33	62	V$RORA_Q4	0.31	62	V$MYCMAX_B	0.38	62	V$NRSF_01	0.37	62	V$HMGIY_Q3	0.35	62	V$OCT1_01	0.25	62	V$RUSH1A_02	0.32	62	V$P300_01
63	V$ER_Q6	0.17	63	V$STRA13_01	0.22	63	V$COREBINDINGFACTOR_Q6	0.37	63	V$MZF1_01	0.41	63	V$CREB_Q4	0.35	63	V$TBX5_01	0.31	63	V$FLI1_Q6	0.38	63	V$SP3_Q3	0.42	63	V$ELK1_01	0.21	63	V$E2F1_Q3_01	0.33	63	V$GATA1_04	0.31	63	V$CIZ_01	0.38	63	V$PR_02	0.36	63	V$UF1H3BETA_Q6	0.35	63	V$STAT5A_02	0.25	63	V$SOX9	0.32	63	V$CHOP_01
64	V$NFY_Q6_01	0.17	64	V$ELK1	0.22	64	V$TTF1_Q6	0.37	64	V$ZID_01	0.41	64	V$NFE2L2	0.35	64	V$E47_02	0.3	64	V$NF1_Q6	0.38	64	V$NFYA	0.41	64	V$TAL1ALPHAE47_01	0.2	64	V$STAT5B_01	0.33	64	V$RORA1_01	0.31	64	V$STAT1	0.37	64	V$CEBP_Q2_01	0.36	64	V$HSF1_Q6	0.35	64	V$MYOGNF1_01	0.25	64	V$DELTAEF1_01	0.32	64	V$FOX_Q2
65	V$IRF1	0.17	65	V$SRF_C	0.21	65	V$GATA1_04	0.37	65	V$AREB6_01	0.4	65	V$INSM1	0.34	65	V$P53_02	0.3	65	V$CACBINDINGPROTEIN_Q6	0.37	65	V$E2_Q6_01	0.41	65	V$CMAF_01	0.19	65	V$NFE2L2	0.33	65	V$SMAD3_Q6	0.3	65	V$ESE1_Q3	0.37	65	V$NRF2_Q4	0.36	65	V$SP1_Q4_01	0.35	65	V$TAL1_Q6	0.24	65	V$EBF_Q6	0.32	65	V$MYOGENIN_Q6
66	V$ACAAT_B	0.17	66	V$PAX8_01	0.21	66	V$PAX6_Q2	0.37	66	V$RUNX1	0.4	66	V$MAF_Q6_01	0.34	66	V$RBPJK_01	0.3	66	V$ESR2	0.37	66	V$TBX5_01	0.41	66	V$MAX_01	0.19	66	V$LRF_Q2	0.32	66	V$ZEC_01	0.3	66	V$HNF4ALPHA_Q6	0.37	66	V$DR3_Q4	0.36	66	V$SRF_Q5_01	0.34	66	V$NFKB_Q6_01	0.24	66	V$OCT_Q6	0.32	66	V$GATA1_06
67	V$TEL2_Q6	0.17	67	V$GR_Q6	0.21	67	V$FXR_IR1_Q6	0.37	67	V$ZNF515_01	0.39	67	V$NF1_Q6	0.34	67	V$LRH1_Q5	0.3	67	V$ZID_01	0.36	67	V$PU1_Q6	0.41	67	V$STAT5A_03	0.19	67	V$MYB_Q3	0.32	67	V$SP1	0.3	67	V$GFI1_Q6	0.37	67	V$P50P50_Q3	0.35	67	V$SMAD_Q6	0.34	67	V$NKX22_01	0.24	67	V$MIF1_01	0.32	67	V$CART1_01
68	V$Myb	0.16	68	V$ARP1_01	0.2	68	V$HNF3B_01	0.37	68	V$CREB_Q4	0.39	68	V$PAX5_01	0.34	68	V$AP1FJ_Q2	0.29	68	V$CEBP_C	0.36	68	V$E12_Q6	0.41	68	V$NFYA	0.19	68	V$TGIF_01	0.32	68	V$NERF_Q2	0.3	68	V$TEL2_Q6	0.37	68	V$ETS2_B	0.35	68	V$CRX_Q4	0.34	68	V$AR_Q6	0.24	68	V$AIRE_01	0.32	68	V$DBP_Q6
69	V$MOVOB_01	0.16	69	V$ELK4	0.2	69	V$SP1_Q2_01	0.37	69	V$HIF1A::ARNT	0.39	69	V$AP1_C	0.33	69	V$ZID_01	0.29	69	V$NF-kappaB	0.34	69	V$OCT1_05	0.41	69	V$E47_01	0.19	69	V$NFAT_Q4_01	0.32	69	V$AP2ALPHA_03	0.29	69	V$P53_DECAMER_Q2	0.36	69	V$TCF4_Q5	0.35	69	V$CP2_01	0.34	69	V$NRF2_Q4	0.24	69	V$COREBINDINGFACTOR_Q6	0.32	69	V$ACAAT_B
70	V$STAF_02	0.16	70	V$RUSH1A_02	0.2	70	V$STAT3STAT3_Q3	0.36	70	V$CREB_Q2	0.38	70	V$ACAAT_B	0.33	70	V$PAX4_01	0.29	70	V$ZIC2_01	0.34	70	V$CETS1P54_02	0.4	70	V$FOXP3_Q4	0.19	70	V$ZBRK1_01	0.32	70	V$MYCMAX_03	0.29	70	V$MAF_Q6_01	0.36	70	V$OCT1_Q6	0.35	70	V$AP4_Q6_01	0.34	70	V$MAZ_Q6	0.24	70	V$HFH8_01	0.32	70	V$CDX2_Q5
71	V$E2F1_Q6	0.16	71	V$GATA_C	0.2	71	V$SREBP1_Q5	0.35	71	V$AP2ALPHA_02	0.38	71	V$ZIC2_01	0.32	71	V$SP1_Q6	0.29	71	V$MAZR_01	0.34	71	V$Myb	0.4	71	V$E2A_Q6	0.18	71	V$RFX_Q6	0.32	71	V$NFKB1	0.29	71	V$MUSCLE_INI_B	0.35	71	V$MYOD_Q6_01	0.35	71	V$REST	0.34	71	V$EBOX_Q6_01	0.23	71	V$SOX9_B1	0.31	71	V$NRSE_B
72	V$CACD_01	0.16	72	V$SP1_Q6_01	0.19	72	V$NFATC2	0.35	72	V$BEL1_B	0.38	72	V$CEBP_Q2_01	0.32	72	V$ATF3_Q6	0.29	72	V$CEBPB_01	0.34	72	V$VMAF_01	0.4	72	V$HNF1B	0.18	72	V$HEN1_01	0.32	72	V$ATF_01	0.29	72	V$FEV	0.35	72	V$TBX5_Q5	0.35	72	V$ATF4_Q2	0.34	72	V$SEF1_C	0.23	72	V$NKX25_01	0.31	72	V$STAT5A_01
73	V$LUN1_01	0.16	73	V$CREB_Q2	0.19	73	V$MEF3_B	0.35	73	V$E2F1DP1RB_01	0.38	73	V$BARBIE_01	0.31	73	V$E2F1_Q6_01	0.29	73	V$NFKAPPAB50_01	0.34	73	V$STAF_02	0.4	73	V$ZTA_Q2	0.18	73	V$DMRT2_01	0.32	73	V$ATF1_Q6	0.29	73	V$ETF_Q6	0.34	73	V$CBF_02	0.34	73	V$MZF1_5-13	0.33	73	V$Esrrb	0.23	73	V$GCM_Q2	0.31	73	V$Nkx3-2
74	V$HNF4_Q6_01	0.16	74	V$TBX5_01	0.19	74	V$MEIS1_01	0.35	74	V$E2F4DP1_01	0.38	74	V$AP1FJ_Q2	0.31	74	V$GATA1_05	0.29	74	V$DR3_Q4	0.34	74	V$ETS_Q6	0.39	74	V$TAXCREB_02	0.18	74	V$ELF5_01	0.31	74	V$SEF1_C	0.28	74	V$FOXI1	0.34	74	V$EBF_Q6	0.34	74	V$FOXF2	0.33	74	V$CRX_Q4	0.23	74	V$STAT3STAT3_Q3	0.31	74	V$PAX8_01
75	V$AML_Q6	0.15	75	V$NF-kappaB	0.19	75	V$ZIC2_01	0.35	75	V$CACD_01	0.37	75	V$MYOD_Q6	0.31	75	V$YY1_Q6	0.29	75	V$DEC_Q1	0.34	75	V$SPZ1_01	0.39	75	V$Sox17	0.18	75	V$TAL1BETAITF2_01	0.31	75	V$MEIS1_01	0.28	75	V$R_01	0.34	75	V$Zfp423	0.33	75	V$LDSPOLYA_B	0.33	75	V$NR4A2	0.23	75	V$FOXO3	0.3	75	V$Lhx3
76	V$AP4_Q6_01	0.15	76	V$PLZF_02	0.19	76	V$TCF11MAFG_01	0.34	76	V$znf143	0.37	76	V$PAX8_01	0.31	76	V$POU3F2_01	0.29	76	V$GATA2_01	0.34	76	V$COUP_DR1_Q6	0.38	76	V$LRF_Q2	0.18	76	V$DMRT1_01	0.31	76	V$Zfp423	0.28	76	V$LMAF_Q2	0.34	76	V$AR_03	0.33	76	V$SRF_Q4	0.33	76	V$OCT1_B	0.23	76	V$SPI1	0.3	76	V$GATA_Q6
77	V$RXR::RAR_DR5	0.15	77	V$YY1_Q6	0.19	77	V$ALPHACP1_01	0.34	77	V$ATF4_Q2	0.37	77	V$E2F_01	0.3	77	V$SF1_Q6_01	0.29	77	V$TBX5_Q5	0.33	77	V$STAT5A_03	0.37	77	V$LBP1_Q6	0.18	77	V$FOXJ2_01	0.31	77	V$CEBPDELTA_Q6	0.28	77	V$T3R_01	0.33	77	V$NR3C1	0.33	77	V$CP2_02	0.33	77	V$ERR1_Q2	0.23	77	V$SMAD4_Q6	0.3	77	V$GATA_C
78	V$T3R_Q6	0.15	78	V$MYOGNF1_01	0.18	78	V$COUPTF_Q6	0.34	78	V$COUP_DR1_Q6	0.36	78	V$AMEF2_Q6	0.28	78	V$Klf4	0.29	78	V$CETS1P54_02	0.32	78	V$ESE1_Q3	0.37	78	V$E12_Q6	0.17	78	V$HNF1_01	0.31	78	V$AP1_Q4	0.28	78	V$TAL1::TCF3	0.33	78	V$YY1_02	0.32	78	V$EVI1_01	0.32	78	V$OCT_Q6	0.23	78	V$Nkx3-2	0.3	78	V$IRF1_Q6
79	V$TBX5_01	0.15	79	V$PAX2_01	0.18	79	V$TAL1_Q6	0.34	79	V$CBF_01	0.36	79	V$PAX3_01	0.28	79	V$PU1_Q6	0.28	79	V$NFAT_Q4_01	0.32	79	V$IRF2	0.37	79	V$IK1_01	0.17	79	V$ICSBP_Q6	0.3	79	V$CEBP_Q2_01	0.28	79	V$XVENT1_01	0.33	79	V$SPIB	0.32	79	V$SRF_Q6	0.32	79	V$HNF1_Q6_01	0.22	79	V$ICSBP_Q6	0.29	79	V$SOX9
80	V$HOX13_01	0.15	80	V$E2F1_Q4	0.18	80	V$ZIC1_01	0.34	80	V$ZIC3_01	0.35	80	V$HSF_Q6	0.28	80	V$CETS1P54_03	0.28	80	V$PU1_Q6	0.32	80	V$TFIIA_Q6	0.37	80	V$NFY_01	0.17	80	V$ER_Q6	0.3	80	V$E47_02	0.27	80	V$BCL6_Q3	0.33	80	V$CP2_01	0.32	80	V$TLX1::NFIC	0.32	80	V$Pou5f1	0.22	80	V$Foxd3	0.29	80	V$Pax5
81	V$LMAF_Q2	0.15	81	V$CREB_Q4	0.17	81	V$HFH3_01	0.33	81	V$MYCMAX_02	0.35	81	V$GATA1_06	0.28	81	V$NF1_Q6	0.28	81	V$R_01	0.32	81	V$E2F_03	0.36	81	V$CEBP_Q2_01	0.17	81	V$HFH8_01	0.3	81	V$IRF_Q6	0.27	81	V$SREBP1_Q6	0.33	81	V$AP4_Q6	0.32	81	V$MYOD_Q6	0.32	81	V$PPARG_02	0.22	81	V$PPARA_02	0.29	81	V$LRF_Q2
82	V$E47_02	0.14	82	V$E2F_01	0.17	82	V$XFD3_01	0.33	82	V$CACBINDINGPROTEIN_Q6	0.35	82	V$XBP1_01	0.28	82	V$CTF1_01	0.28	82	V$SRF_01	0.32	82	V$TAL1BETAE47_01	0.36	82	V$CAAT_01	0.17	82	V$AP1_Q6	0.3	82	V$CLOCKBMAL_Q6	0.27	82	V$VDR_Q3	0.32	82	V$INSM1	0.31	82	V$GFI1_01	0.32	82	V$Spz1	0.21	82	V$AR_03	0.29	82	V$Gata1
83	V$NRF1_Q6	0.14	83	V$NMYC_01	0.17	83	V$CEBP_Q2_01	0.33	83	V$NFY_C	0.35	83	V$YY1_Q6	0.28	83	V$DEAF1_01	0.28	83	V$SRF_Q6	0.31	83	V$HNF4_Q6	0.35	83	V$GATA3_01	0.17	83	V$CEBPB_01	0.29	83	V$USF_01	0.27	83	V$SP1_Q6_01	0.32	83	V$AP2_Q6	0.31	83	V$GATA_Q6	0.32	83	V$ATF3_Q6	0.2	83	V$PU1_Q6	0.29	83	V$HMGIY_Q6
84	V$YY1_02	0.14	84	V$SMAD4_Q6	0.17	84	V$CBF_01	0.33	84	V$MTF1_Q4	0.35	84	V$PXRRXR_01	0.28	84	V$AP4_Q6_01	0.27	84	V$LMAF_Q2	0.3	84	V$ATF_01	0.35	84	V$HIF1A::ARNT	0.17	84	V$NF-kappaB	0.29	84	V$PPARG_03	0.27	84	V$TP53	0.31	84	V$GATA1_04	0.31	84	V$Gfi	0.31	84	V$RFX1_02	0.2	84	V$CEBPGAMMA_Q6	0.29	84	V$ICSBP_Q6
85	V$CTF1_01	0.14	85	V$ESR1	0.17	85	V$FOXJ2_01	0.32	85	V$XVENT1_01	0.35	85	V$MSX1_01	0.27	85	V$CEBP_C	0.27	85	V$IRF1	0.29	85	V$COREBINDINGFACTOR_Q6	0.35	85	V$ISRE_01	0.17	85	V$E2A_Q2	0.29	85	V$GC_01	0.27	85	V$NKX62_Q2	0.31	85	V$MTF1_Q4	0.3	85	V$AML_Q6	0.31	85	V$SZF11_01	0.2	85	V$Myf	0.29	85	V$MIZF_01
86	V$NRF2_Q4	0.14	86	V$NRSF_01	0.17	86	V$CREBP1CJUN_01	0.32	86	V$E2F1	0.33	86	V$NKX25_Q5	0.27	86	V$STAT5A_04	0.27	86	V$AP4_01	0.29	86	V$P53_01	0.35	86	V$KAISO_01	0.17	86	V$POU6F1_01	0.29	86	V$TAXCREB_01	0.26	86	V$PXRRXR_01	0.31	86	V$TFIII_Q6	0.3	86	V$SOX_Q6	0.31	86	V$NUR77_Q5	0.2	86	V$SPZ1_01	0.28	86	V$E2_01
87	V$GR_01	0.14	87	V$XVENT1_01	0.16	87	V$HNF4_DR1_Q3	0.31	87	V$AP2ALPHA_03	0.33	87	V$LPOLYA_B	0.27	87	V$ETS1_B	0.26	87	V$RREB1_01	0.29	87	V$MYB_Q3	0.35	87	V$MYCMAX_B	0.17	87	V$CETS1P54_02	0.28	87	V$INSM1	0.26	87	V$COUPTF_Q6	0.31	87	V$GR_01	0.3	87	V$TBP_01	0.31	87	V$AP2ALPHA_03	0.2	87	V$NKX3A_01	0.28	87	V$SRF
88	V$MZF1_5-13	0.14	88	V$NFKB1	0.16	88	V$OCT1_03	0.31	88	V$SOX_Q6	0.33	88	V$STAT6_02	0.27	88	V$AREB6_02	0.26	88	V$SREBP2_Q6	0.29	88	V$PAX2_01	0.34	88	V$HOX13_01	0.16	88	V$ETS_Q6	0.27	88	V$RXRLXRB_01	0.26	88	V$HES1_Q2	0.3	88	V$HFH4_01	0.29	88	V$R_01	0.31	88	V$SMAD4_Q6	0.19	88	V$LEF1TCF1_Q4	0.28	88	V$FOXP1_01
89	V$E2F_Q4	0.14	89	V$CTF1_01	0.16	89	V$ATF4_Q2	0.31	89	V$ARNT_02	0.33	89	V$STRA13_01	0.27	89	V$IK2_01	0.26	89	V$ZNF515_01	0.29	89	V$AP2ALPHA_02	0.34	89	V$USF_01	0.16	89	V$SPIB_01	0.27	89	V$STAT5A_02	0.26	89	V$PAX_Q6	0.29	89	V$PPARG_03	0.29	89	V$CEBPB_01	0.31	89	V$MMEF2_Q6	0.19	89	V$GATA1_01	0.28	89	V$ELF5
90	V$DR1_Q3	0.14	90	V$NFKB_Q6_01	0.16	90	V$SRF_C	0.31	90	V$FOXO1_01	0.32	90	V$CREB_01	0.27	90	V$HMGIY_Q6	0.26	90	V$ELF5_01	0.29	90	V$COUP_01	0.34	90	V$Myf	0.16	90	V$MUSCLE_INI_B	0.26	90	V$NHLH1	0.25	90	V$CAAT_C	0.29	90	V$E47_02	0.29	90	V$HNF1_Q6	0.31	90	V$DMRT7_01	0.19	90	V$FXR_Q3	0.28	90	V$XFD1_01
91	V$BCL6_Q3	0.14	91	V$HIF1_Q3	0.16	91	V$CEBPDELTA_Q6	0.31	91	V$CEBPDELTA_Q6	0.32	91	V$ATF1_Q6	0.27	91	V$NFY_Q6	0.26	91	V$E47_02	0.28	91	V$AHR_Q5	0.34	91	V$OSF2_Q6	0.16	91	V$Mafb	0.26	91	V$RELA	0.25	91	V$TAL1ALPHAE47_01	0.29	91	V$HFH8_01	0.29	91	V$NRSE_B	0.31	91	V$Pax2	0.19	91	V$GATA3_03	0.27	91	V$SRY_02
92	V$VMYB_02	0.14	92	V$STAT5B_01	0.16	92	V$NFKB1	0.31	92	V$ETS_Q4	0.31	92	V$RBPJK_01	0.26	92	V$CEBPDELTA_Q6	0.25	92	V$P300_01	0.28	92	V$NR3C1	0.33	92	V$RBPJK_01	0.16	92	V$KAISO_01	0.26	92	V$AREB6_03	0.25	92	V$NR1H2::RXRA	0.29	92	V$ESE1_Q3	0.28	92	V$NF1_Q6_01	0.31	92	V$Gfi	0.19	92	V$RBPJK_Q4	0.27	92	V$MZF1_01
93	V$IRF2	0.14	93	V$LRH1_Q5	0.16	93	V$ELF5_01	0.31	93	V$E2F_Q4_01	0.31	93	V$IRF7_01	0.26	93	V$STAT5A_02	0.25	93	V$PEBP_Q6	0.27	93	V$R_01	0.33	93	V$SREBP1_02	0.16	93	V$FOXO1_02	0.26	93	V$ESE1_Q3	0.25	93	V$PR_Q2	0.29	93	V$AP4_Q5	0.28	93	V$IK_Q5	0.31	93	V$OCT1_06	0.19	93	V$POU3F2_01	0.27	93	V$ATF3_Q6
94	V$AR_04	0.14	94	V$CLOCKBMAL_Q6	0.15	94	V$PU1_Q6	0.3	94	V$STAT3_02	0.31	94	V$GLI_Q2	0.26	94	V$RORA_1	0.25	94	V$IRF_Q6_01	0.27	94	V$CREB_Q4	0.33	94	V$CDX_Q5	0.16	94	V$LXR_Q3	0.26	94	V$MAX	0.25	94	V$KAISO_01	0.28	94	V$GATA1_06	0.28	94	V$E2A_Q6	0.3	94	V$PEBP_Q6	0.19	94	V$SRY	0.27	94	V$HSF_Q6
95	V$SMAD3_Q6	0.13	95	V$CETS168_Q6	0.15	95	V$SP1_Q6	0.3	95	V$E2F_03	0.31	95	V$PAX2_01	0.26	95	V$TAXCREB_01	0.25	95	V$PPARG_03	0.27	95	V$NFY_Q6_01	0.33	95	V$ZNF515_01	0.16	95	V$OCT1_Q5_01	0.25	95	V$ZTA_Q2	0.25	95	V$CACCCBINDINGFACTOR_Q6	0.28	95	V$BACH1_01	0.28	95	V$HES1_Q2	0.3	95	V$PAX2_02	0.19	95	V$PAX5_01	0.27	95	V$FOXO1_01
96	V$HSF_Q6	0.13	96	V$E2F_Q4	0.15	96	V$CEBP_Q2	0.3	96	V$PAX3_01	0.31	96	V$SREBP1_01	0.26	96	V$RORA1_01	0.25	96	V$COUP_01	0.27	96	V$TCF11_01	0.33	96	V$BRN2_01	0.16	96	V$CACCCBINDINGFACTOR_Q6	0.25	96	V$LDSPOLYA_B	0.24	96	V$SRF	0.28	96	V$COUPTF_Q6	0.28	96	V$RFX1_01	0.3	96	V$CMAF_01	0.18	96	V$FOXL1	0.26	96	V$PITX2_Q2
97	V$E2F_01	0.13	97	V$STAT_01	0.15	97	V$BEL1_B	0.3	97	V$En1	0.31	97	V$GATA6_01	0.26	97	V$HOXA3_01	0.25	97	V$ARP1_01	0.26	97	V$ELK1_02	0.32	97	V$Mycn	0.16	97	V$PR_02	0.25	97	V$MTF1_Q4	0.24	97	V$AP2_Q6_01	0.28	97	V$DMRT5_01	0.28	97	V$SREBP1_01	0.3	97	V$STAT6_01	0.18	97	V$FREAC7_01	0.26	97	V$ER_Q6
98	V$MEIS1BHOXA9_02	0.13	98	V$BCL6_Q3	0.15	98	V$SRF_Q6	0.3	98	V$WHN_B	0.31	98	V$BEL1_B	0.26	98	V$AP2_Q3	0.25	98	V$REST	0.25	98	V$RUNX1	0.32	98	V$EBF1	0.16	98	V$AP4_Q5	0.25	98	V$AHRHIF_Q6	0.24	98	V$CMYC_02	0.27	98	V$RORA_1	0.28	98	V$VDRRXR_01	0.3	98	V$CTCF	0.18	98	V$DMRT3_01	0.25	98	V$MMEF2_Q6
99	V$PAX2_01	0.13	99	V$AR_04	0.15	99	V$E2A_Q6	0.3	99	V$HMX1_01	0.29	99	V$ESE1_Q3	0.26	99	V$NFKAPPAB_01	0.25	99	V$TEAD1	0.24	99	V$OSF2_Q6	0.32	99	V$STAT6_02	0.16	99	V$MYOD_Q6	0.25	99	V$AP4_Q6	0.24	99	V$AP4_Q5	0.27	99	V$GCNF_01	0.28	99	V$LMO2COM_02	0.3	99	V$Sox2	0.18	99	V$AP2_Q3	0.25	99	V$ESE1_Q3
100	V$CREBP1CJUN_01	0.13	100	V$FLI1_Q6	0.15	100	V$EVI1_04	0.3	100	V$FOX_Q2	0.29	100	V$FREAC3_01	0.26	100	V$SP1_Q4_01	0.25	100	V$PLAG1	0.24	100	V$MEIS1_01	0.32	100	V$Pax5	0.16	100	V$MYB_Q6	0.24	100	V$Hltf	0.24	100	V$AP2REP_01	0.27	100	V$EBF1	0.27	100	V$ATF3_Q6	0.29	100	V$CEBP_Q3	0.18	100	V$T	0.25	100	V$HNF4_Q6_01
101	V$PAX9_B	0.13	101	V$CMYB_01	0.14	101	V$LUN1_01	0.29	101	V$HSF2_01	0.28	101	V$DBP_Q6	0.25	101	V$LFA1_Q6	0.24	101	V$MZF1_5-13	0.24	101	V$DELTAEF1_01	0.32	101	V$MZF1_02	0.16	101	V$CBF_02	0.24	101	V$MYCMAX_01	0.24	101	V$NRF2_Q4	0.26	101	V$MOVOB_01	0.27	101	V$PLAG1	0.29	101	V$HOX13_01	0.18	101	V$RORA_1	0.25	101	V$TEAD1
102	V$E2F1	0.13	102	V$GFI1_01	0.14	102	V$TAL1BETAITF2_01	0.29	102	V$HNF4_Q6_01	0.27	102	V$AREB6_03	0.25	102	V$AR_Q6	0.24	102	V$RBPJK_01	0.23	102	V$TFAP2A	0.31	102	V$Nr2e3	0.15	102	V$MAF_Q6_01	0.24	102	V$PXR_Q2	0.24	102	V$ROAZ_01	0.26	102	V$LUN1_01	0.27	102	V$Tcfcp2l1	0.29	102	V$ZID_01	0.18	102	V$SREBP1_02	0.25	102	V$POU1F1_Q6
103	V$PLAG1	0.13	103	V$CREB_Q4_01	0.14	103	V$CREL_01	0.29	103	V$NFMUE1_Q6	0.27	103	V$CETS1P54_01	0.25	103	V$IRF1_Q6	0.24	103	V$TP53	0.23	103	V$PBX1_03	0.31	103	V$OCT1_03	0.15	103	V$HNF4_Q6	0.24	103	V$SP3_Q3	0.24	103	V$SP3_Q3	0.26	103	V$CMAF_01	0.27	103	V$ETS_Q4	0.29	103	V$E2F_Q6_01	0.18	103	V$RORA_2	0.24	103	V$MEF2_Q6_01
104	V$MEIS1AHOXA9_01	0.13	104	V$E2_Q6	0.14	104	V$AML_Q6	0.29	104	V$HSF_Q6	0.27	104	V$CMYB_01	0.25	104	V$HNF3B_01	0.24	104	V$CACD_01	0.23	104	V$E2F1DP1RB_01	0.31	104	V$SAP1A_01	0.15	104	V$Sox2	0.24	104	V$PPARG::RXRA	0.24	104	V$AP2ALPHA_02	0.26	104	V$OCT1_07	0.26	104	V$FOXD1	0.29	104	V$Pax4	0.17	104	V$HMGIY_Q3	0.24	104	V$TTF1_Q6
105	V$NFKB_C	0.13	105	V$TAXCREB_01	0.14	105	V$AHRHIF_Q6	0.29	105	V$DEC_Q1	0.27	105	V$PPARG::RXRA	0.25	105	V$AP1	0.24	105	V$EBOX_Q6_01	0.23	105	V$E2F4DP1_01	0.31	105	V$COUPTF_Q6	0.15	105	V$BRACH_01	0.24	105	V$AP1_01	0.24	105	V$GAF_Q6	0.26	105	V$OSF2_Q6	0.26	105	V$STAT1STAT1_Q3	0.29	105	V$STAT3STAT3_Q3	0.17	105	V$AP3_Q6	0.24	105	V$FLI1_Q6
106	V$REST	0.13	106	V$CETS1P54_01	0.14	106	V$TBX5_01	0.28	106	V$E2F1_Q3_01	0.27	106	V$E2F1DP2_01	0.24	106	V$USF_Q6	0.24	106	V$TGIF_01	0.22	106	V$E2_01	0.31	106	V$GATA_Q6	0.15	106	V$TFIIA_Q6	0.24	106	V$CAAT_C	0.24	106	V$PAX4_03	0.26	106	V$LDSPOLYA_B	0.26	106	V$TP53	0.28	106	V$Ddit3::Cebpa	0.17	106	V$YY1_01	0.24	106	V$HELIOSA_02
107	V$E2F_Q6_01	0.13	107	V$CMAF_01	0.14	107	V$MYCMAX_B	0.28	107	V$NFKB1	0.27	107	V$NF-kappaB	0.24	107	V$TFIIA_Q6	0.23	107	V$AP1_Q6	0.22	107	V$TITF1_Q3	0.31	107	V$MYOD_Q6_01	0.14	107	V$PAX4_04	0.24	107	V$FXR_IR1_Q6	0.23	107	V$ETS_Q4	0.26	107	V$T3R_01	0.26	107	V$PPARG::RXRA	0.28	107	V$ESR2	0.17	107	V$FOXD1	0.24	107	V$E2A_Q2
108	V$ELK1_01	0.12	108	V$DEC_Q1	0.14	108	V$RFX1_02	0.28	108	V$IK1_01	0.27	108	V$OCT4_02	0.24	108	V$NFY_Q6_01	0.23	108	V$TITF1_Q3	0.22	108	V$FOXF2	0.31	108	V$MAF_Q6	0.14	108	V$SRF_Q5_02	0.24	108	V$E2F1_Q3_01	0.23	108	V$FOXO4_01	0.25	108	V$E2F1_Q3	0.26	108	V$GFI1_Q6	0.28	108	V$CBF_02	0.17	108	V$POLY_C	0.23	108	V$OCT1_06
109	V$HIF1A::ARNT	0.12	109	V$PAX8_B	0.13	109	V$SMAD_Q6	0.28	109	V$T3R_Q6	0.27	109	V$CLOCKBMAL_Q6	0.24	109	V$PPARA_01	0.23	109	V$PAX8_B	0.22	109	V$STAT5A_04	0.31	109	V$LXR_Q3	0.14	109	V$BLIMP1_Q6	0.23	109	V$GATA2_01	0.23	109	V$HNF3_Q6_01	0.25	109	V$MYOD_Q6	0.26	109	V$Nr2e3	0.28	109	V$NRF2_01	0.17	109	V$NKX61_01	0.23	109	V$MZF1_5-13
110	V$SPIB	0.12	110	V$E2F_02	0.13	110	V$CREB_Q4_01	0.28	110	V$ATF6_01	0.26	110	V$E2F4DP2_01	0.23	110	V$NRF2_01	0.23	110	V$MAZ_Q6	0.22	110	V$HNF4_01_B	0.3	110	V$E47_02	0.14	110	V$T	0.23	110	V$NFKB_C	0.23	110	V$znf143	0.25	110	V$SRF_Q5_02	0.26	110	V$GATA3_02	0.28	110	V$IRF2	0.17	110	V$GFI1B_01	0.23	110	V$SRF_01
111	V$CTCF	0.12	111	V$NFE2_01	0.13	111	V$CETS168_Q6	0.28	111	V$EBF1	0.26	111	V$CREB_02	0.23	111	V$NUR77_Q5	0.23	111	V$MEIS1_01	0.21	111	V$SPIB_01	0.3	111	V$REL	0.14	111	V$TEL2_Q6	0.23	111	V$LMO2COM_01	0.23	111	V$STAT5A_01	0.24	111	V$CEBPB_02	0.26	111	V$MYB_Q3	0.27	111	V$PAX3_B	0.16	111	V$AP1	0.23	111	V$CEBPA
112	V$IK3_01	0.12	112	V$GATA1_03	0.13	112	V$RXR::RAR_DR5	0.28	112	V$E2F1DP2_01	0.26	112	V$HES1_Q2	0.23	112	V$CETS1P54_02	0.23	112	V$Sox17	0.21	112	V$NKX62_Q2	0.29	112	V$Zfx	0.14	112	V$CMAF_01	0.22	112	V$Mycn	0.23	112	V$P300_01	0.24	112	V$RUNX1	0.25	112	V$ELF5	0.27	112	V$XPF1_Q6	0.16	112	V$SPIB_01	0.22	112	V$TAL1_Q6
113	V$E2F_02	0.12	113	V$CAP_01	0.13	113	V$LXR_DR4_Q3	0.27	113	V$NF-kappaB	0.25	113	V$SRF_C	0.23	113	V$STAT3STAT3_Q3	0.23	113	V$Tcfcp2l1	0.21	113	V$FOXP3_Q4	0.29	113	V$NFY_Q6_01	0.14	113	V$TBP	0.22	113	V$AP1_Q6	0.23	113	V$E2F_03	0.24	113	V$Gfi	0.25	113	V$AP2_Q6_01	0.27	113	V$PAX1_B	0.16	113	V$LDSPOLYA_B	0.22	113	V$MEF2_03
114	V$NKX25_Q5	0.12	114	V$ETS2_Q6	0.13	114	V$ATF_B	0.27	114	V$HSF1_01	0.25	114	V$EVI1_03	0.23	114	V$SMAD_Q6_01	0.22	114	V$EBF1	0.21	114	V$EWSR1-FLI1	0.29	114	V$Myc	0.14	114	V$HIF1_Q3	0.22	114	V$FREAC2_01	0.23	114	V$SRF_Q5_02	0.24	114	V$SRF_Q6	0.25	114	V$EVI1_05	0.26	114	V$TEAD1	0.16	114	V$OCT1_Q6	0.22	114	V$MINI19_B
115	V$Ar	0.12	115	V$VDRRXR_01	0.13	115	V$CACCCBINDINGFACTOR_Q6	0.27	115	V$ELK4	0.25	115	V$ZNF515_01	0.23	115	V$PAX_Q6	0.22	115	V$GCM_Q2	0.21	115	V$ZTA_Q2	0.29	115	V$EVI1_04	0.14	115	V$ATF4_Q2	0.22	115	V$CTCF	0.23	115	V$RP58_01	0.24	115	V$SZF11_01	0.25	115	V$KROX_Q6	0.26	115	V$HNF1_C	0.16	115	V$HELIOSA_01	0.22	115	V$E12_Q6
116	V$CREB_Q2	0.12	116	V$CREBP1CJUN_01	0.13	116	V$EGR_Q6	0.27	116	V$Zfx	0.24	116	V$PBX1	0.23	116	V$ISRE_01	0.22	116	V$PTF1BETA_Q6	0.21	116	V$PAX4_04	0.29	116	V$znf143	0.14	116	V$SMAD4_Q6	0.22	116	V$AP4_01	0.22	116	V$RREB1_01	0.24	116	V$Gata1	0.25	116	V$Esrrb	0.26	116	V$ZIC1_01	0.16	116	V$STAT1STAT1_Q3	0.22	116	V$DMRT7_01
117	V$AHR_Q5	0.12	117	V$CREB_01	0.13	117	V$ELK4	0.26	117	V$NFKAPPAB50_01	0.24	117	V$AP2REP_01	0.22	117	V$CREBP1_Q2	0.22	117	V$IK1_01	0.2	117	V$IRF2_01	0.28	117	V$IRF_Q6	0.14	117	V$MYOGENIN_Q6	0.22	117	V$T	0.22	117	V$CAP_01	0.24	117	V$IK2_01	0.25	117	V$XVENT1_01	0.26	117	V$YY1_Q6_02	0.15	117	V$LXR_Q3	0.22	117	V$RSRFC4_01
118	V$GATA2_01	0.12	118	V$AR_01	0.13	118	V$E2F_Q6_01	0.26	118	V$CAAT_C	0.24	118	V$NFMUE1_Q6	0.22	118	V$RELA	0.22	118	V$SRF_Q5_01	0.2	118	V$NRF2_01	0.28	118	V$AREB6_03	0.14	118	V$NFYA	0.22	118	V$PR_Q2	0.22	118	V$PPARG::RXRA	0.24	118	V$SMAD_Q6	0.25	118	V$AP2ALPHA_03	0.25	118	V$CREB_Q4	0.15	118	V$TEAD1	0.22	118	V$SOX9_B1
119	V$MYCMAX_B	0.12	119	V$AHR_Q5	0.13	119	V$ESR1	0.25	119	V$CREBATF_Q6	0.24	119	V$AP2_Q3	0.22	119	V$NFKB1	0.22	119	V$CMAF_01	0.2	119	V$CETS1P54_03	0.28	119	V$ER_Q6_02	0.14	119	V$T3R_Q6	0.22	119	V$USF_C	0.22	119	V$FOX_Q2	0.24	119	V$HOXA4_Q2	0.24	119	V$TAL1BETAE47_01	0.25	119	V$CREBP1_Q2	0.15	119	V$TATA_01	0.22	119	V$RXRLXRB_01
120	V$SF1_Q6	0.12	120	V$TEL2_Q6	0.13	120	V$ETS1_B	0.25	120	V$NFKAPPAB_01	0.24	120	V$CBF_02	0.22	120	V$SREBP1_01	0.22	120	V$SRF_C	0.2	120	V$ETF_Q6	0.28	120	V$PAX8_B	0.14	120	V$FREAC2_01	0.22	120	V$CREB1	0.22	120	V$IK3_01	0.24	120	V$KAISO_01	0.24	120	V$CTF1_01	0.25	120	V$CEBPB_02	0.15	120	V$LYF1_01	0.21	120	V$MOVOB_01
121	V$GC_01	0.12	121	V$ELK1_04	0.13	121	V$HIF1A::ARNT	0.25	121	V$TAL1_Q6	0.23	121	V$AP2ALPHA_02	0.22	121	V$DMRT1_01	0.22	121	V$E12_Q6	0.2	121	V$NFKB_Q6	0.27	121	V$NHLH1	0.14	121	V$AP3_Q6	0.21	121	V$SMAD_Q6	0.21	121	V$NRSF_Q4	0.23	121	V$AP1_Q6_01	0.24	121	V$EN1_01	0.25	121	V$AHRARNT_02	0.14	121	V$HELIOSA_02	0.21	121	V$GZF1_01
122	V$TAACC_B	0.12	122	V$STAT_Q6	0.13	122	V$NFY_01	0.25	122	V$MYCMAX_03	0.23	122	V$PAX4_02	0.22	122	V$Tcfcp2l1	0.22	122	V$OCT4_02	0.2	122	V$E2_Q6	0.27	122	V$Hltf	0.14	122	V$DMRT5_01	0.21	122	V$HOX13_01	0.21	122	V$HNF4_Q6_01	0.23	122	V$SRF_01	0.24	122	V$KAISO_01	0.25	122	V$UF1H3BETA_Q6	0.14	122	V$CACBINDINGPROTEIN_Q6	0.21	122	V$CDXA_01
123	V$CETS168_Q6	0.12	123	V$EGR1_01	0.12	123	V$MAZR_01	0.25	123	V$CREB_Q4_01	0.23	123	V$STAT1_03	0.22	123	V$MYB_Q6	0.21	123	V$TAACC_B	0.2	123	V$VDRRXR_01	0.27	123	V$NKX3-1	0.14	123	V$P53_DECAMER_Q2	0.21	123	V$HIF1A::ARNT	0.21	123	V$PIT1_Q6	0.23	123	V$PPAR_DR1_Q2	0.24	123	V$FEV	0.25	123	V$RUNX1	0.14	123	V$PPARG_02	0.21	123	V$GATA1_04
124	V$CREB_Q4	0.11	124	V$IPF1_Q4	0.12	124	V$PAX8_B	0.24	124	V$E2F1DP1_01	0.23	124	V$DEC_Q1	0.22	124	V$DMRT2_01	0.21	124	V$AP2_Q3	0.19	124	V$SP1SP3_Q4	0.27	124	V$IK2_01	0.13	124	V$NFE2_01	0.21	124	V$OCT1_Q6	0.21	124	V$HNF3ALPHA_Q6	0.23	124	V$NFY_01	0.24	124	V$PR_02	0.25	124	V$HNF1_Q6	0.14	124	V$CART1_01	0.21	124	V$DMRT2_01
125	V$LRF_Q2	0.11	125	V$NCX_01	0.12	125	V$HNF4_01	0.24	125	V$AP2_Q3	0.23	125	V$ELK1_02	0.22	125	V$ELK1	0.21	125	V$NFKAPPAB_01	0.19	125	V$CRX_Q4	0.27	125	V$EBF_Q6	0.13	125	V$EBF_Q6	0.21	125	V$znf143	0.21	125	V$GTF2IRD1_01	0.22	125	V$MAZR_01	0.23	125	V$NGFIC_01	0.25	125	V$CEBP_Q2_01	0.14	125	V$ALPHACP1_01	0.21	125	V$RELA
126	V$PU1_Q6	0.11	126	V$IRF_Q6_01	0.12	126	V$OCT4_02	0.24	126	V$CMYC_02	0.23	126	V$CP2_02	0.22	126	V$IRF7_01	0.21	126	V$GR_Q6_01	0.19	126	V$FXR_IR1_Q6	0.27	126	V$MYCMAX_03	0.13	126	V$DMRT3_01	0.21	126	V$FOXP3_Q4	0.21	126	V$E2F_Q4_01	0.21	126	V$POU3F2_02	0.23	126	V$PIT1_Q6	0.25	126	V$POU3F2_01	0.14	126	V$KAISO_01	0.21	126	V$EVI1_03
127	V$MUSCLE_INI_B	0.11	127	V$TATA_01	0.12	127	V$NFIL3	0.24	127	V$MAX_01	0.23	127	V$OCT1_07	0.21	127	V$NFY_01	0.2	127	V$SEF1_C	0.19	127	V$RREB1	0.27	127	V$AP2ALPHA_03	0.13	127	V$HSF2_01	0.21	127	V$EVI1_04	0.21	127	V$GLI_Q2	0.21	127	V$NERF_Q2	0.23	127	V$P50RELAP65_Q5_01	0.25	127	V$HNF1A	0.13	127	V$FOXF2	0.21	127	V$MIZF
128	V$STRA13_01	0.11	128	V$E2F1_Q6	0.12	128	V$SREBP_Q6	0.24	128	V$E2F_Q3_01	0.23	128	V$VDR_Q6	0.21	128	V$NF-kappaB	0.2	128	V$RFX1_02	0.19	128	V$VJUN_01	0.27	128	V$TFIII_Q6	0.13	128	V$TAL1BETAE47_01	0.21	128	V$TBX5_02	0.21	128	V$ETS2_Q6	0.21	128	V$ZEC_01	0.23	128	V$OCT1_03	0.24	128	V$OCT1_04	0.13	128	V$CEBPB_01	0.21	128	V$RXR::RAR_DR5
129	V$DEAF1_01	0.11	129	V$PAX2_02	0.12	129	V$SAP1A_01	0.24	129	V$CEBPB_01	0.23	129	V$E2_Q6_01	0.21	129	V$PARP_Q3	0.2	129	V$NMYC_01	0.19	129	V$AP4_Q6_01	0.27	129	V$TAXCREB_01	0.13	129	V$ELK1_01	0.21	129	V$NRF2_Q4	0.21	129	V$HSF1_Q6	0.21	129	V$CMYC_01	0.23	129	V$HOXA3_01	0.24	129	V$ATF1_Q6	0.13	129	V$PAX4_01	0.2	129	V$PU1_01
130	V$TTF1_Q6	0.11	130	V$OLF1_01	0.12	130	V$VMAF_01	0.24	130	V$HFH8_01	0.23	130	V$AHR_Q5	0.21	130	V$COUP_01	0.2	130	V$P53_02	0.19	130	V$MZF1_01	0.26	130	V$OTX_Q1	0.13	130	V$IRF_Q6	0.21	130	V$NRF2_01	0.21	130	V$TCF11_01	0.21	130	V$AR_01	0.22	130	V$Gata1	0.24	130	V$AHRARNT_01	0.13	130	V$Pou5f1	0.2	130	V$DMRT4_01
131	V$XBP1_01	0.11	131	V$RFX_Q6	0.12	131	V$LPOLYA_B	0.24	131	V$RORA_Q4	0.23	131	V$E2F1_Q6_01	0.21	131	V$E2F_Q3	0.2	131	V$INSM1	0.18	131	V$DMRT7_01	0.26	131	V$USF_Q6	0.13	131	V$CETS1P54_03	0.21	131	V$EBOX_Q6_01	0.21	131	V$CACD_01	0.21	131	V$ARP1_01	0.22	131	V$TAXCREB_01	0.24	131	V$CEBPDELTA_Q6	0.13	131	V$FLI1_Q6	0.2	131	V$IRF_Q6
132	V$BARBIE_01	0.11	132	V$PPARG_03	0.12	132	V$SRF	0.23	132	V$E2_01	0.23	132	V$ATF6_01	0.21	132	V$PPARG_03	0.2	132	V$Zfp423	0.18	132	V$IK2_01	0.26	132	V$FOXA1	0.13	132	V$COREBINDINGFACTOR_Q6	0.21	132	V$STAF_01	0.2	132	V$HNF4A	0.21	132	V$ATF_01	0.22	132	V$AP4_Q5	0.24	132	V$ACAAT_B	0.13	132	V$NRSE_B	0.2	132	V$DR1_Q3
133	V$TBX5_02	0.11	133	V$SREBP1_Q6	0.12	133	V$NR2F1	0.23	133	V$PXRRXR_01	0.22	133	V$NFE2_01	0.21	133	V$GATA1_02	0.19	133	V$VDRRXR_01	0.18	133	V$AP1	0.25	133	V$LFA1_Q6	0.13	133	V$AP1_01	0.21	133	V$E4F1_Q6	0.2	133	V$HFH3_01	0.21	133	V$CART1_01	0.22	133	V$STAT1	0.24	133	V$CEBP_C	0.13	133	V$DMRT5_01	0.2	133	V$NFY_Q6_01
134	V$HNF4_01	0.11	134	V$Myc	0.11	134	V$SOX9	0.23	134	V$SPIB	0.22	134	V$EVI1_02	0.2	134	V$CAAT_C	0.19	134	V$MEF2_01	0.18	134	V$OCT1_B	0.25	134	V$Stat3	0.13	134	V$HOX13_01	0.2	134	V$COUP_DR1_Q6	0.2	134	V$MOVOB_01	0.2	134	V$GATA2_01	0.22	134	V$AP2GAMMA_01	0.23	134	V$ATF6_01	0.12	134	V$GATA_C	0.2	134	V$GRE_C
135	V$GCM_Q2	0.1	135	V$PAX3_01	0.11	135	V$DELTAEF1_01	0.23	135	V$E2A_Q6	0.22	135	V$T3R_Q6	0.2	135	V$TLX1::NFIC	0.19	135	V$AP1_Q4	0.18	135	V$CREB_Q4_01	0.25	135	V$FOXC1	0.12	135	V$E2_01	0.2	135	V$P50P50_Q3	0.2	135	V$VDRRXR_01	0.2	135	V$CREBP1CJUN_01	0.22	135	V$NFE2L2	0.23	135	V$E47_01	0.12	135	V$EVI1_04	0.2	135	V$NKX25_01
136	V$ROAZ_01	0.1	136	V$BRCA_01	0.11	136	V$AP4_Q6_01	0.23	136	V$CREB1	0.22	136	V$PTF1BETA_Q6	0.2	136	V$CAAT_01	0.19	136	V$MEIS1BHOXA9_02	0.18	136	V$SP1_01	0.25	136	V$ZID_01	0.12	136	V$HAND1E47_01	0.2	136	V$PAX4_01	0.2	136	V$GATA3_01	0.2	136	V$NFY_Q6_01	0.22	136	V$COMP1_01	0.23	136	V$FXR_IR1_Q6	0.12	136	V$POU6F1_01	0.2	136	V$HNF4_01_B
137	V$CEBPA	0.1	137	V$R_01	0.11	137	V$CP2_01	0.23	137	V$RORA1_01	0.22	137	V$En1	0.2	137	V$E2F1_Q3_01	0.18	137	V$ER_Q6	0.18	137	V$NANOG_01	0.25	137	V$ZIC3_01	0.12	137	V$TCF4_Q5	0.2	137	V$AP2GAMMA_01	0.2	137	V$CEBPB_02	0.2	137	V$AP1FJ_Q2	0.22	137	V$GATA1_04	0.23	137	V$XVENT1_01	0.12	137	V$TATA_C	0.2	137	V$TFIII_Q6
138	V$TAL1_Q6	0.1	138	V$MEF3_B	0.11	138	V$Mafb	0.22	138	V$CREB_Q2_01	0.21	138	V$ETS_Q6	0.2	138	V$Mycn	0.18	138	V$SMAD4_Q6	0.17	138	V$CREB_Q2_01	0.25	138	V$AR_Q6	0.12	138	V$GATA2_02	0.2	138	V$MYCMAX_02	0.2	138	V$GR_Q6	0.2	138	V$CACD_01	0.22	138	V$PAX4_01	0.23	138	V$TITF1_Q3	0.12	138	V$FOXO4_02	0.2	138	V$HNF1A
139	V$TCF11MAFG_01	0.1	139	V$AHRHIF_Q6	0.11	139	V$MEIS1AHOXA9_01	0.22	139	V$TAXCREB_01	0.21	139	V$FEV	0.2	139	V$MYCMAX_B	0.18	139	V$IRF2_01	0.17	139	V$E47_02	0.25	139	V$T3R_01	0.12	139	V$GATA1_06	0.2	139	V$HES1_Q2	0.2	139	V$MYC::MAX	0.2	139	V$GR_Q6	0.22	139	V$IK2_01	0.23	139	V$AR_03	0.12	139	V$KROX_Q6	0.19	139	V$LRH1_Q5
140	V$RORA2_01	0.1	140	V$NFY_C	0.11	140	V$NFAT_Q4_01	0.22	140	V$OCT1_B	0.21	140	V$TBX22_01	0.2	140	V$NFKAPPAB50_01	0.18	140	V$Nr2e3	0.17	140	V$PAX4_03	0.25	140	V$DMRT5_01	0.12	140	V$DR4_Q2	0.19	140	V$IRF1	0.2	140	V$USF_Q6_01	0.19	140	V$SRF_Q4	0.21	140	V$RXR::RAR_DR5	0.23	140	V$AP1FJ_Q2	0.12	140	V$PAX3_01	0.19	140	V$Stat3
141	V$DR3_Q4	0.1	141	V$CP2_01	0.11	141	V$CEBP_C	0.22	141	V$DBP_Q6	0.21	141	V$STAT5A_02	0.2	141	V$MZF1_5-13	0.18	141	V$AP2ALPHA_01	0.17	141	V$ER_Q6	0.24	141	V$MAZ_Q6	0.12	141	V$FOX_Q2	0.19	141	V$USF_02	0.19	141	V$E2_Q6	0.19	141	V$PAX2_01	0.21	141	V$AP1_Q6	0.23	141	V$OCT1_05	0.12	141	V$HNF1_Q6_01	0.19	141	V$STAT4_01
142	V$TLX1::NFIC	0.1	142	V$CEBPA_01	0.11	142	V$STAT3_01	0.21	142	V$GCM_Q2	0.2	142	V$RUSH1A_02	0.2	142	V$VDRRXR_01	0.18	142	V$CAAT_01	0.17	142	V$MOVOB_01	0.24	142	V$MYCMAX_02	0.12	142	V$NR4A2	0.19	142	V$AP1_Q4_01	0.19	142	V$OCT1_04	0.19	142	V$Hand1::Tcfe2a	0.21	142	V$ER_Q6_02	0.23	142	V$RUSH1A_02	0.12	142	V$GLI_Q2	0.19	142	V$OCT1_Q6
143	V$SAP1A_01	0.1	143	V$HIF1_Q5	0.11	143	V$BACH1_01	0.21	143	V$SP1_Q2_01	0.2	143	V$BCL6_02	0.2	143	V$ARNT_02	0.17	143	V$ESE1_Q3	0.16	143	V$FREAC4_01	0.24	143	V$DEC_Q1	0.12	143	V$Sox17	0.19	143	V$USF_Q6	0.19	143	V$RFX_Q6	0.19	143	V$AML_Q6	0.21	143	V$AHRARNT_01	0.22	143	V$MZF1_01	0.12	143	V$PBX1	0.19	143	V$AHRARNT_01
144	V$Zfp423	0.1	144	V$Mycn	0.11	144	V$AP1_Q6	0.21	144	V$Myf	0.2	144	V$ZIC1_01	0.2	144	V$ETS2_B	0.17	144	V$E2A_Q2	0.16	144	V$Mycn	0.24	144	V$OCT4_02	0.12	144	V$GR_01	0.19	144	V$AP1_C	0.19	144	V$OCT4_02	0.19	144	V$MEF2_02	0.21	144	V$CEBPA_01	0.22	144	V$EGR1_01	0.12	144	V$GRE_C	0.19	144	V$AIRE_01
145	V$HNF4_Q6	0.1	145	V$MOVOB_01	0.1	145	V$HSF2_01	0.21	145	V$LDSPOLYA_B	0.2	145	V$CREB_Q4_01	0.2	145	V$ZEC_01	0.17	145	V$OCT1_06	0.16	145	V$VDR_Q6	0.24	145	V$MRF2_01	0.12	145	V$Foxq1	0.19	145	V$CREB_Q2_01	0.19	145	V$PITX2_Q2	0.19	145	V$HNF4_Q6_01	0.21	145	V$CAAT_C	0.22	145	V$ZEC_01	0.12	145	V$FOXP1_01	0.19	145	V$GATA2_03
146	V$VJUN_01	0.1	146	V$STAT1STAT1_Q3	0.1	146	V$NKX25_01	0.2	146	V$CREBP1CJUN_01	0.19	146	V$CETS168_Q6	0.19	146	V$PAX4_04	0.17	146	V$TEL2_Q6	0.16	146	V$Klf4	0.24	146	V$CEBP_C	0.11	146	V$YY1_02	0.18	146	V$AP2_Q3	0.19	146	V$CBF_02	0.19	146	V$DR4_Q2	0.21	146	V$E47_01	0.22	146	V$AMEF2_Q6	0.11	146	V$ALX4_01	0.18	146	V$TATA_01
147	V$HAND1E47_01	0.1	147	V$USF_C	0.1	147	V$ELF5	0.2	147	V$TITF1_Q3	0.19	147	V$MTATA_B	0.19	147	V$STAF_01	0.17	147	V$RXR::RAR_DR5	0.16	147	V$AR_Q6	0.24	147	V$SEF1_C	0.11	147	V$STAT6_01	0.18	147	V$GFI1_Q6	0.18	147	V$STAT5A_03	0.19	147	V$E2F_Q6	0.21	147	V$CDX_Q5	0.22	147	V$Stat3	0.11	147	V$FEV	0.18	147	V$CP2_01
148	V$HNF4ALPHA_Q6	0.1	148	V$USF1	0.1	148	V$FEV	0.2	148	V$PPAR_DR1_Q2	0.19	148	V$EVI1_05	0.19	148	V$NANOG_01	0.17	148	V$IRF2	0.15	148	V$MAZR_01	0.24	148	V$ACAAT_B	0.11	148	V$IRF1_01	0.18	148	V$GATA3_01	0.18	148	V$USF_02	0.19	148	V$NFKB_Q6	0.21	148	V$TBX22_01	0.22	148	V$HNF4_DR1_Q3	0.11	148	V$PAX6_01	0.18	148	V$CREB_02
149	V$STAT5A_02	0.1	149	V$Egr1	0.1	149	V$AP1_Q4	0.2	149	V$PAX3_B	0.19	149	V$E2F1_Q4	0.19	149	V$RORA_Q4	0.16	149	V$znf143	0.15	149	V$PAX3_B	0.24	149	V$IRF2_01	0.11	149	V$PAX3_01	0.18	149	V$AP1_Q6_01	0.18	149	V$SMAD3_Q6	0.18	149	V$OCT1_05	0.2	149	V$NF1_Q6	0.22	149	V$IK2_01	0.11	149	V$PPARA_01	0.18	149	V$MTF1_Q4
150	V$MYC_Q2	0.1	150	V$ZEC_01	0.1	150	V$TEL2_Q6	0.2	150	V$STAT_01	0.19	150	V$AP1_Q4_01	0.19	150	V$AFP1_Q6	0.16	150	V$MIF1_01	0.15	150	V$CREB_Q2	0.23	150	V$POLY_C	0.11	150	V$NRF2_Q4	0.18	150	V$AR_01	0.18	150	V$E2F1DP1_01	0.18	150	V$SP1	0.2	150	V$DMRT7_01	0.22	150	V$FOXP1_01	0.11	150	V$MZF1_01	0.18	150	V$AP2REP_01
151	V$ATF4_Q2	0.1	151	V$PXRRXR_01	0.1	151	V$E2F1_Q6_01	0.2	151	V$YY1_Q6_02	0.19	151	V$HAND1E47_01	0.19	151	V$MAZR_01	0.16	151	V$DMRT3_01	0.15	151	V$AP4_Q6	0.23	151	V$NKX25_01	0.11	151	V$AR_02	0.18	151	V$IK3_01	0.18	151	V$CEBP_C	0.18	151	V$AP1_Q4	0.2	151	V$ZNF219_01	0.21	151	V$MRF2_01	0.11	151	V$CEBP_Q3	0.18	151	V$Ddit3::Cebpa
152	V$DR4_Q2	0.1	152	V$MMEF2_Q6	0.1	152	V$ARNT_01	0.19	152	V$FREAC7_01	0.19	152	V$E2A_Q6	0.19	152	V$RFX1_01	0.16	152	V$PITX2_Q2	0.15	152	V$PAX4_01	0.23	152	V$IRF_Q6_01	0.11	152	V$TCF11_01	0.18	152	V$Pax2	0.18	152	V$PAX4_04	0.17	152	V$NCX_01	0.2	152	V$PXRRXR_01	0.21	152	V$STAT1	0.11	152	V$Sox17	0.18	152	V$PTF1BETA_Q6
153	V$Pax2	0.1	153	V$AMEF2_Q6	0.1	153	V$AHR_Q5	0.19	153	V$XFD2_01	0.19	153	V$MEIS1BHOXA9_02	0.19	153	V$NFAT_Q4_01	0.16	153	V$RUSH1A_02	0.15	153	V$MYOD_Q6_01	0.23	153	V$NKX3A_01	0.11	153	V$GC_01	0.18	153	V$PTF1BETA_Q6	0.18	153	V$MEF2_02	0.17	153	V$GATA3_02	0.2	153	V$CHOP_01	0.21	153	V$EGR_Q6	0.11	153	V$NR1H2::RXRA	0.17	153	V$TATA_C
154	V$CHOP_01	0.1	154	V$DR1_Q3	0.1	154	V$LBP1_Q6	0.19	154	V$SP1_Q6	0.19	154	V$OCT1_06	0.19	154	V$SMAD_Q6	0.16	154	V$NFMUE1_Q6	0.15	154	V$AP1_01	0.23	154	V$NF-kappaB	0.11	154	V$E2F1_Q4_01	0.18	154	V$CREBP1_Q2	0.18	154	V$REST	0.17	154	V$GZF1_01	0.2	154	V$RBPJK_Q4	0.21	154	V$Foxd3	0.11	154	V$NCX_01	0.17	154	V$HNF4ALPHA_Q6
155	V$ELK1_03	0.09	155	V$Tcfcp2l1	0.1	155	V$PR_02	0.19	155	V$TBX5_01	0.19	155	V$STAF_02	0.19	155	V$AR_01	0.16	155	V$AP1_Q2_01	0.15	155	V$STAT_01	0.23	155	V$CEBP_Q3	0.11	155	V$ATF_01	0.18	155	V$Gata1	0.18	155	V$ARNT_02	0.17	155	V$CHOP_01	0.2	155	V$CEBP_Q3	0.21	155	V$ER_Q6_02	0.11	155	V$CMYC_01	0.17	155	V$GATA2_02
156	V$PAX4_01	0.09	156	V$OCT1_04	0.1	156	V$MZF1_5-13	0.19	156	V$COUP_01	0.18	156	V$MAZ_Q6	0.19	156	V$LHX3_01	0.16	156	V$HMEF2_Q6	0.15	156	V$CEBP_Q2_01	0.23	156	V$Klf4	0.11	156	V$T3R_01	0.18	156	V$AP1	0.17	156	V$GFI1B_01	0.17	156	V$GATA2_02	0.2	156	V$FREAC2_01	0.21	156	V$NKX3A_01	0.11	156	V$DMRT4_01	0.17	156	V$RFX1_01
157	V$DTYPEPA_B	0.09	157	V$MYCMAX_03	0.1	157	V$FLI1_Q6	0.19	157	V$AR_03	0.18	157	V$EBOX_Q6_01	0.18	157	V$STAT_Q6	0.15	157	V$ETS2_B	0.15	157	V$Myc	0.23	157	V$SP1_Q6	0.11	157	V$STAT1	0.18	157	V$CAP_01	0.17	157	V$CDX2_Q5	0.17	157	V$Tcfcp2l1	0.2	157	V$CAAT_01	0.21	157	V$GATA1_01	0.11	157	V$TBP_Q6	0.17	157	V$Foxq1
158	V$IRF_Q6_01	0.09	158	V$HNF4_Q6_01	0.1	158	V$CEBPB_02	0.18	158	V$ATF3_Q6	0.18	158	V$IRF2	0.18	158	V$Myc	0.15	158	V$RXRA::VDR	0.15	158	V$CREL_01	0.23	158	V$GFI1_Q6	0.1	158	V$CEBPA_01	0.17	158	V$GR_01	0.17	158	V$RORA_Q4	0.16	158	V$STAT1_03	0.19	158	V$Nkx2-5	0.21	158	V$P53_DECAMER_Q2	0.1	158	V$CDX2_Q5	0.16	158	V$XPF1_Q6
159	V$ELK1_04	0.09	159	V$YY1_01	0.09	159	V$HIF1_Q3	0.18	159	V$TAL1BETAITF2_01	0.17	159	V$AREB6_04	0.18	159	V$GCM_Q2	0.15	159	V$SRF_Q5_02	0.15	159	V$RUSH1A_02	0.22	159	V$E2A_Q2	0.1	159	V$AMEF2_Q6	0.17	159	V$DMRT7_01	0.17	159	V$FOXJ2_01	0.16	159	V$LFA1_Q6	0.19	159	V$HNF4_01	0.2	159	V$YY1_01	0.1	159	V$R_01	0.16	159	V$Nobox
160	V$COUP_01	0.09	160	V$IK2_01	0.09	160	V$PLAG1	0.18	160	V$Klf4	0.17	160	V$USF_C	0.18	160	V$E2F1_Q6	0.15	160	V$PAX4_01	0.14	160	V$ETS2_Q6	0.22	160	V$EVI1_02	0.1	160	V$PBX1_02	0.17	160	V$MYOD_Q6	0.17	160	V$HOX13_01	0.16	160	V$P53_01	0.19	160	V$NKX22_01	0.2	160	V$FOXF2	0.1	160	V$AHRARNT_02	0.16	160	V$Sox2
161	V$USF1	0.09	161	V$SREBP_Q6	0.09	161	V$STAT1STAT1_Q3	0.18	161	V$REST	0.17	161	V$ATF_B	0.18	161	V$AHRARNT_01	0.15	161	V$P53_01	0.14	161	V$Pou5f1	0.22	161	V$NFY_C	0.1	161	V$STAF_01	0.17	161	V$MYC::MAX	0.17	161	V$Foxq1	0.16	161	V$EBOX_Q6_01	0.19	161	V$AREB6_04	0.2	161	V$CEBP_Q2	0.1	161	V$OTX_Q1	0.16	161	V$HAND1E47_01
162	V$EBF_Q6	0.09	162	V$STAT6_02	0.09	162	V$P50P50_Q3	0.18	162	V$SAP1A_01	0.17	162	V$MIF1_01	0.18	162	V$IRF1	0.15	162	V$HNF4_Q6	0.14	162	V$MYB_Q5_01	0.22	162	V$HEN1_01	0.1	162	V$PARP_Q3	0.17	162	V$TFE_Q6	0.17	162	V$MAX_01	0.16	162	V$Ddit3::Cebpa	0.19	162	V$BCL6_01	0.2	162	V$HMGIY_Q3	0.1	162	V$TAL1BETAE47_01	0.16	162	V$COMP1_01
163	V$LMO2COM_02	0.09	163	V$XFD3_01	0.09	163	V$SPI1	0.17	163	V$NRSF_Q4	0.17	163	V$USF1	0.18	163	V$IRF_Q6_01	0.15	163	V$CETS168_Q6	0.14	163	V$Hand1::Tcfe2a	0.22	163	V$CMYC_01	0.1	163	V$TEAD1	0.17	163	V$NR4A2	0.17	163	V$Myc	0.16	163	V$TAL1::TCF3	0.19	163	V$PAX_Q6	0.2	163	V$TAXCREB_02	0.1	163	V$PIT1_Q6	0.16	163	V$CEBP_01
164	V$RREB1	0.09	164	V$IPF1_04	0.09	164	V$HFH1_01	0.17	164	V$TAL1ALPHAE47_01	0.17	164	V$Evi1	0.18	164	V$CREBP1CJUN_01	0.15	164	V$NRSF_Q4	0.14	164	V$P300_01	0.22	164	V$CETS1P54_02	0.1	164	V$CREB_Q2	0.17	164	V$ER_Q6	0.17	164	V$CAAT_01	0.16	164	V$MYCMAX_02	0.19	164	V$NFE2_01	0.2	164	V$ICSBP_Q6	0.1	164	V$FOXJ2_01	0.16	164	V$FOXC1
165	V$YY1_01	0.09	165	V$ETS2_B	0.09	165	V$AP2_Q6_01	0.17	165	V$FOXI1	0.17	165	V$STAT5A_04	0.18	165	V$SREBP_Q3	0.14	165	V$NRSF_01	0.14	165	V$PXRRXR_02	0.21	165	V$CIZ_01	0.1	165	V$GLI_Q2	0.17	165	V$ARNT_02	0.17	165	V$TFIII_Q6	0.15	165	V$COUP_01	0.18	165	V$SPIB_01	0.19	165	V$LEF1_Q2_01	0.1	165	V$MEIS1_01	0.15	165	V$RUSH1A_02
166	V$ETS2_Q6	0.09	166	V$Stat3	0.09	166	V$PADS_C	0.17	166	V$PU1_Q6	0.17	166	V$CREBP1_01	0.18	166	V$IRF_Q6	0.14	166	V$AP2GAMMA_01	0.14	166	V$MZF1_5-13	0.21	166	V$NFY_Q6	0.1	166	V$RFX1_01	0.17	166	V$HIF1_Q3	0.16	166	V$Sox17	0.15	166	V$SREBP_Q3	0.18	166	V$GATA2_01	0.19	166	V$ISRE_01	0.1	166	V$CEBP_Q2	0.15	166	V$TBX5_02
167	V$PR_01	0.09	167	V$DTYPEPA_B	0.09	167	V$PBX1_01	0.17	167	V$ATF_B	0.17	167	V$GABPA	0.18	167	V$HSF1_01	0.14	167	V$AREB6_03	0.13	167	V$CEBPGAMMA_Q6	0.21	167	V$Nkx3-2	0.1	167	V$RUNX1	0.17	167	V$GZF1_01	0.16	167	V$AP2_Q6	0.15	167	V$E2F1_Q6	0.18	167	V$CMYC_01	0.19	167	V$MYOD_Q6_01	0.1	167	V$CDX_Q5	0.15	167	V$NFKAPPAB_01
168	V$ZF5_B	0.09	168	V$RXR::RAR_DR5	0.09	168	V$NFE2L2	0.17	168	V$GR_Q6	0.17	168	V$MOVOB_01	0.17	168	V$LXR_Q3	0.14	168	V$XBP1_01	0.13	168	V$TP53	0.21	168	V$Pax4	0.1	168	V$STAT5A_01	0.16	168	V$MZF1_5-13	0.16	168	V$HSF2_01	0.15	168	V$GFI1_01	0.18	168	V$SRF_C	0.19	168	V$MAF_Q6_01	0.1	168	V$STAT1	0.15	168	V$OCT1_05
169	V$ESE1_Q3	0.09	169	V$STAT4_01	0.09	169	V$Stat3	0.17	169	V$ARP1_01	0.17	169	V$MINI20_B	0.17	169	V$ZF5_B	0.14	169	V$GRE_C	0.13	169	V$MZF1_02	0.21	169	V$Gata1	0.1	169	V$SP1_Q4_01	0.16	169	V$Myc	0.16	169	V$HTF_01	0.15	169	V$PARP_Q3	0.18	169	V$Sox2	0.18	169	V$SPIB_01	0.1	169	V$Tcfcp2l1	0.15	169	V$AREB6_01
170	V$LRH1_Q5	0.09	170	V$DMRT5_01	0.09	170	V$AP2GAMMA_01	0.17	170	V$HLF	0.17	170	V$TAXCREB_02	0.17	170	V$CREB_Q4_01	0.14	170	V$NRF2_Q4	0.13	170	V$HNF1_01	0.21	170	V$DELTAEF1_01	0.1	170	V$BEL1_B	0.16	170	V$Foxa2	0.16	170	V$FOXO1_01	0.15	170	V$FREAC7_01	0.18	170	V$GR_Q6_01	0.18	170	V$PAX2_01	0.1	170	V$NFKAPPAB50_01	0.15	170	V$DEAF1_02
171	V$GATA1_01	0.09	171	V$OCT1_Q5_01	0.09	171	V$HIF1_Q5	0.16	171	V$BLIMP1_Q6	0.17	171	V$BACH1_01	0.17	171	V$RP58_01	0.14	171	V$RORA1_01	0.12	171	V$OCT1_06	0.2	171	V$NKX22_01	0.1	171	V$P300_01	0.16	171	V$PU1_Q6	0.16	171	V$ZID_01	0.15	171	V$HNF3_Q6_01	0.18	171	V$TAL1_Q6	0.18	171	V$MYCMAX_B	0.09	171	V$SREBP_Q3	0.15	171	V$CEBPB_02
172	V$E2F1DP2_01	0.09	172	V$IPF1_02	0.09	172	V$CREBP1_Q2	0.16	172	V$TBP_01	0.17	172	V$STAF_01	0.17	172	V$RXRA::VDR	0.14	172	V$ZBRK1_01	0.12	172	V$OTX_Q1	0.2	172	V$GATA1_04	0.1	172	V$COUPTF_Q6	0.16	172	V$PPARG_02	0.16	172	V$CEBPA	0.15	172	V$SRF_Q5_01	0.18	172	V$TAL1BETAITF2_01	0.18	172	V$GATA2_01	0.09	172	V$SOX5_01	0.15	172	V$CREB1
173	V$NFMUE1_Q6	0.09	173	V$MYCMAX_01	0.08	173	V$FOXP3_Q4	0.16	173	V$Nr2e3	0.16	173	V$GATA1_05	0.17	173	V$CREB_Q2	0.14	173	V$LMO2COM_02	0.12	173	V$CREB1	0.2	173	V$AHR_01	0.09	173	V$LYF1_01	0.16	173	V$NFY_01	0.15	173	V$HOXA7_01	0.14	173	V$CMYC_02	0.18	173	V$LFA1_Q6	0.18	173	V$RORA_1	0.09	173	V$TAACC_B	0.15	173	V$AP2ALPHA_01
174	V$E2F1_Q4	0.09	174	V$YY1_Q6_02	0.08	174	V$STAF_02	0.16	174	V$ATF_01	0.16	174	V$STAT_01	0.16	174	V$E2F1_Q4_01	0.14	174	V$STAT1_03	0.12	174	V$AFP1_Q6	0.19	174	V$CREL_01	0.09	174	V$POU1F1_Q6	0.16	174	V$GAF_Q6	0.15	174	V$TCF4_Q5	0.14	174	V$E2_01	0.18	174	V$EGR3_01	0.18	174	V$AHR_Q5	0.09	174	V$ELF5	0.15	174	V$CEBP_Q2_01
175	V$KAISO_01	0.08	175	V$IK1_01	0.08	175	V$HEB_Q6	0.16	175	V$OLF1_01	0.16	175	V$PPARG	0.16	175	V$USF_01	0.14	175	V$USF_01	0.12	175	V$HIF1A::ARNT	0.19	175	V$PAX6_Q2	0.09	175	V$BRCA_01	0.16	175	V$SOX9	0.15	175	V$Pax4	0.14	175	V$ARNT_01	0.18	175	V$SRY_02	0.17	175	V$GATA3_03	0.09	175	V$CAAT_C	0.14	175	V$IRF1_01
176	V$GR_Q6_01	0.08	176	V$CREBATF_Q6	0.08	176	V$FOXC1	0.16	176	V$NMYC_01	0.16	176	V$GATA_C	0.16	176	V$SP1_Q6_01	0.14	176	V$BARBIE_01	0.12	176	V$STAT3_01	0.19	176	V$MYCMAX_01	0.09	176	V$HMGIY_Q6	0.15	176	V$SREBP1_01	0.15	176	V$E47_01	0.14	176	V$SRF	0.17	176	V$Sox17	0.17	176	V$AIRE_01	0.09	176	V$HNF1_01	0.14	176	V$APOLYA_B
177	V$GR_Q6	0.08	177	V$E2_01	0.08	177	V$ZNF515_01	0.16	177	V$TBX5_Q5	0.16	177	V$CP2_01	0.16	177	V$USF_02	0.14	177	V$DMRT1_01	0.12	177	V$ZEC_01	0.19	177	V$BEL1_B	0.09	177	V$RSRFC4_Q2	0.15	177	V$TCF11_01	0.15	177	V$HNF1_C	0.13	177	V$SP1SP3_Q4	0.17	177	V$MYCMAX_B	0.17	177	V$REST	0.09	177	V$PPARG_01	0.14	177	V$SEF1_C
178	V$HIF1_Q5	0.08	178	V$RBPJK_01	0.08	178	V$AP2ALPHA_01	0.16	178	V$FOXD1	0.16	178	V$LEF1TCF1_Q4	0.16	178	V$SPIB	0.14	178	V$HNF6_Q6	0.12	178	V$AREB6_03	0.19	178	V$NKX62_Q2	0.09	178	V$HNF3B_01	0.15	178	V$PAX3_B	0.15	178	V$HNF3B_01	0.13	178	V$DMRT1_01	0.17	178	V$HEB_Q6	0.17	178	V$HEN1_01	0.09	178	V$PAX3_B	0.14	178	V$HOXA7_01
179	V$Nobox	0.08	179	V$VDR_Q6	0.08	179	V$FOXO1_02	0.16	179	V$P300_01	0.16	179	V$YY1_Q6_02	0.16	179	V$YY1_Q6_02	0.14	179	V$Tal1::Gata1	0.12	179	V$PEBP_Q6	0.19	179	V$Lhx3	0.09	179	V$CAAT_C	0.15	179	V$E12_Q6	0.15	179	V$MIZF	0.13	179	V$GFI1B_01	0.17	179	V$TAL1ALPHAE47_01	0.17	179	V$MEIS1AHOXA9_01	0.09	179	V$OCT4_01	0.14	179	V$STAT5B_01
180	V$CREB_01	0.08	180	V$PAX5_02	0.08	180	V$PAX6_01	0.16	180	V$POLY_C	0.16	180	V$E2F_Q4	0.16	180	V$GATA1_04	0.14	180	V$ELK1_01	0.12	180	V$SREBP_Q3	0.18	180	V$NR3C1	0.09	180	V$MYCMAX_B	0.15	180	V$T3R_01	0.15	180	V$SEF1_C	0.13	180	V$CTCF	0.17	180	V$CBF_01	0.17	180	V$AP4_Q6	0.09	180	V$PBX1_01	0.14	180	V$Tcfcp2l1
181	V$NF1_Q6	0.08	181	V$STAF_01	0.08	181	V$GR_Q6_01	0.16	181	V$STAT1STAT1_Q3	0.16	181	V$STAT5B_01	0.16	181	V$SOX5_01	0.14	181	V$MINI19_B	0.12	181	V$FOXO1_02	0.18	181	V$AHRHIF_Q6	0.08	181	V$RSRFC4_01	0.15	181	V$GR_Q6	0.15	181	V$HNF1B	0.13	181	V$AP2ALPHA_01	0.17	181	V$ZF5_01	0.17	181	V$SF1_Q6	0.08	181	V$CBF_02	0.14	181	V$COUP_DR1_Q6
182	V$ARP1_01	0.08	182	V$DBP_Q6	0.08	182	V$NFKAPPAB_01	0.16	182	V$E2F_Q3	0.16	182	V$SOX9	0.16	182	V$SREBP2_Q6	0.13	182	V$HSF2_01	0.12	182	V$E2F_02	0.18	182	V$HELIOSA_01	0.08	182	V$Pax6	0.15	182	V$XFD3_01	0.15	182	V$GATA1_05	0.13	182	V$HELIOSA_02	0.17	182	V$TATA_C	0.17	182	V$TCF11MAFG_01	0.08	182	V$HNF4_Q6	0.14	182	V$HEN1_02
183	V$ALX4_01	0.08	183	V$STAF_02	0.08	183	V$HOXA4_Q2	0.15	183	V$SP3_Q3	0.16	183	V$HNF1B	0.16	183	V$BEL1_B	0.13	183	V$IK2_01	0.12	183	V$E2F1	0.18	183	V$NFAT_Q6	0.08	183	V$OSF2_Q6	0.15	183	V$CEBP_Q3	0.14	183	V$EVI1_01	0.13	183	V$DMRT7_01	0.17	183	V$GATA2_02	0.16	183	V$STAT1_02	0.08	183	V$UF1H3BETA_Q6	0.14	183	V$Evi1
184	V$AP2GAMMA_01	0.08	184	V$NERF_Q2	0.08	184	V$TFIII_Q6	0.15	184	V$TCF11MAFG_01	0.15	184	V$COREBINDINGFACTOR_Q6	0.15	184	V$STAT6_01	0.13	184	V$NFKAPPAB65_01	0.12	184	V$TEL2_Q6	0.18	184	V$AP1FJ_Q2	0.08	184	V$HES1_Q2	0.15	184	V$DEC_Q1	0.14	184	V$IRF1_01	0.13	184	V$CHX10_01	0.17	184	V$BEL1_B	0.16	184	V$ETS1_B	0.08	184	V$FOXM1_01	0.14	184	V$CREBP1CJUN_01
185	V$GFI1B_01	0.08	185	V$RFX1_01	0.08	185	V$GZF1_01	0.15	185	V$DEAF1_01	0.15	185	V$SPZ1_01	0.15	185	V$MSX1_01	0.13	185	V$SP1	0.12	185	V$ETS1_B	0.18	185	V$TGIF_01	0.08	185	V$SP3_Q3	0.15	185	V$AR_04	0.14	185	V$MZF1_5-13	0.12	185	V$CEBPGAMMA_Q6	0.17	185	V$LUN1_01	0.16	185	V$GAF_Q6	0.08	185	V$T3R_Q6	0.14	185	V$PIT1_Q6
186	V$HELIOSA_01	0.08	186	V$USF_01	0.08	186	V$OCT4_01	0.15	186	V$MEF3_B	0.15	186	V$NF1_Q6_01	0.15	186	V$HAND1E47_01	0.13	186	V$ER_Q6_02	0.11	186	V$MINI20_B	0.18	186	V$OCT1_06	0.08	186	V$E2F1_Q6_01	0.14	186	V$ELK1_01	0.14	186	V$FXR_IR1_Q6	0.12	186	V$AR_Q6	0.16	186	V$NFY_01	0.16	186	V$HMX1_01	0.08	186	V$GATA1_03	0.14	186	V$MAZR_01
187	V$Gfi	0.08	187	V$MTATA_B	0.08	187	V$TAL1ALPHAE47_01	0.15	187	V$HNF4_Q6	0.15	187	V$CMAF_01	0.15	187	V$CREB_Q2_01	0.13	187	V$E2F_01	0.11	187	V$HNF1_Q6_01	0.18	187	V$TBP_Q6	0.08	187	V$Myb	0.14	187	V$NRF1_Q6	0.14	187	V$BRN2_01	0.12	187	V$AP1_Q4_01	0.16	187	V$E2F_01	0.16	187	V$USF_01	0.08	187	V$Sox2	0.13	187	V$AP4_01
188	V$R_01	0.08	188	V$En1	0.08	188	V$INSM1	0.15	188	V$EN1_01	0.15	188	V$ETS_Q4	0.15	188	V$PEBP_Q6	0.13	188	V$DMRT5_01	0.11	188	V$ZBRK1_01	0.18	188	V$AP1_01	0.08	188	V$ZID_01	0.14	188	V$MYC_Q2	0.14	188	V$PXRRXR_02	0.12	188	V$E2F_Q6_01	0.16	188	V$PEBP_Q6	0.16	188	V$PBX1_03	0.08	188	V$ZIC1_01	0.13	188	V$AP4_Q6
189	V$UF1H3BETA_Q6	0.08	189	V$NGFIC_01	0.08	189	V$RFX1_01	0.15	189	V$Mafb	0.15	189	V$AP1	0.15	189	V$GATA2_03	0.13	189	V$AP1_Q6_01	0.11	189	V$HSF2_01	0.18	189	V$AP1	0.08	189	V$CREB1	0.14	189	V$NR2F1	0.14	189	V$FOXO3A_Q1	0.11	189	V$STAT5A_03	0.16	189	V$NHLH1	0.15	189	V$Foxa2	0.08	189	V$XFD3_01	0.13	189	V$STAT5A_04
190	V$VDRRXR_01	0.08	190	V$T3R_01	0.08	190	V$Pou5f1	0.15	190	V$P50P50_Q3	0.15	190	V$ISRE_01	0.15	190	V$NFMUE1_Q6	0.13	190	V$RP58_01	0.11	190	V$DMRT1_01	0.18	190	V$AP1_C	0.08	190	V$PIT1_Q6	0.13	190	V$MRF2_01	0.14	190	V$PAX2_01	0.11	190	V$E2F_Q4	0.16	190	V$DR4_Q2	0.15	190	V$IRF7_01	0.08	190	V$VBP_01	0.13	190	V$SREBP_Q6
191	V$GEN_INI3_B	0.08	191	V$NKX25_Q5	0.08	191	V$PAX4_02	0.15	191	V$STAT5A_03	0.15	191	V$HIC1_02	0.15	191	V$MEF2A	0.13	191	V$HMGIY_Q6	0.11	191	V$P50P50_Q3	0.17	191	V$TBX22_01	0.08	191	V$PBX1_01	0.13	191	V$HNF1B	0.14	191	V$RREB1	0.11	191	V$HNF4_DR1_Q3	0.16	191	V$FAC1_01	0.15	191	V$MAZR_01	0.08	191	V$DR1_Q3	0.13	191	V$ELF5_01
192	V$GEN_INI_B	0.08	192	V$MYC_Q2	0.08	192	V$SOX5_01	0.14	192	V$NFKAPPAB65_01	0.15	192	V$CREB_Q2	0.15	192	V$E2F1_Q3	0.13	192	V$RELA	0.11	192	V$MIF1_01	0.17	192	V$PAX2_01	0.08	192	V$AP2_Q6	0.13	192	V$NKX22_01	0.14	192	V$E2F4DP2_01	0.11	192	V$TAL1ALPHAE47_01	0.16	192	V$CDPCR3HD_01	0.15	192	V$VMYB_01	0.08	192	V$ZEC_01	0.13	192	V$ELF1_Q6
193	V$E2F4DP2_01	0.07	193	V$HNF4_Q6	0.08	193	V$IRF1_01	0.14	193	V$MYOD_Q6	0.14	193	V$CREB_Q2_01	0.15	193	V$STAT5A_03	0.13	193	V$HIC1_03	0.11	193	V$HEN1_02	0.17	193	V$HP1SITEFACTOR_Q6	0.08	193	V$GCM_Q2	0.13	193	V$TBP_Q6	0.13	193	V$HNF4_DR1_Q3	0.1	193	V$CEBPB_01	0.16	193	V$Pax6	0.15	193	V$COUP_DR1_Q6	0.08	193	V$OCT_C	0.13	193	V$SPZ1_01
194	V$ELK4	0.07	194	V$ARNT_02	0.07	194	V$GR_Q6	0.14	194	V$DR1_Q3	0.14	194	V$CEBP_C	0.15	194	V$PITX2_Q2	0.13	194	V$GATA6_01	0.11	194	V$FOXI1	0.16	194	V$SRF_C	0.08	194	V$DELTAEF1_01	0.13	194	V$OCT1_Q5_01	0.13	194	V$RXR::RAR_DR5	0.1	194	V$ETS_Q4	0.16	194	V$NANOG_01	0.14	194	V$XFD3_01	0.08	194	V$MEF2_04	0.13	194	V$MAF_Q6
195	V$COREBINDINGFACTOR_Q6	0.07	195	V$GATA6_01	0.07	195	V$AR_Q2	0.14	195	V$ATF1_Q6	0.14	195	V$E2F_Q6	0.15	195	V$HES1_Q2	0.12	195	V$CEBP_Q3	0.11	195	V$AR_01	0.16	195	V$ER_Q6	0.08	195	V$AR_04	0.13	195	V$GABPA	0.13	195	V$E2F_Q3_01	0.1	195	V$DEC_Q1	0.15	195	V$SRF	0.14	195	V$AHRHIF_Q6	0.08	195	V$TAL1BETAITF2_01	0.13	195	V$STAT5A_03
196	V$ETF_Q6	0.07	196	V$AP2REP_01	0.07	196	V$GR_01	0.14	196	V$E2F4DP2_01	0.14	196	V$SMAD4_Q6	0.15	196	V$ATF4_Q2	0.12	196	V$OCT1_05	0.11	196	V$AP2REP_01	0.16	196	V$GFI1B_01	0.08	196	V$BACH1_01	0.13	196	V$CTCF_01	0.13	196	V$MTATA_B	0.1	196	V$znf143	0.15	196	V$OLF1_01	0.14	196	V$RFX_Q6	0.08	196	V$TFIIA_Q6	0.13	196	V$E47_02
197	V$E2F_Q3_01	0.07	197	V$GRE_C	0.07	197	V$HNF1_01	0.14	197	V$IRF7_01	0.14	197	V$TAL1BETAITF2_01	0.15	197	V$CHOP_01	0.12	197	V$AP2ALPHA_03	0.11	197	V$HEN1_01	0.16	197	V$MEIS1BHOXA9_02	0.08	197	V$AP1_Q2_01	0.13	197	V$NFKAPPAB65_01	0.13	197	V$MIZF_01	0.1	197	V$HNF3_Q6	0.15	197	V$RORA_1	0.14	197	V$DMRT1_01	0.08	197	V$BACH2_01	0.13	197	V$LDSPOLYA_B
198	V$OCT1_06	0.07	198	V$MINI20_B	0.07	198	V$CEBPA	0.14	198	V$CREBP1_Q2	0.14	198	V$XPF1_Q6	0.14	198	V$E2A_Q6	0.12	198	V$IRF1_01	0.11	198	V$GATA2_01	0.16	198	V$CMYC_02	0.08	198	V$MEF3_B	0.12	198	V$FOXF2	0.13	198	V$RORA1_01	0.1	198	V$GAF_Q6	0.15	198	V$AREB6_03	0.14	198	V$USF_02	0.08	198	V$IPF1_Q4	0.12	198	V$ALX4_01
199	V$RUNX1	0.07	199	V$NF1_Q6_01	0.07	199	V$E47_01	0.14	199	V$PAX4_03	0.13	199	V$BRACH_01	0.14	199	V$IRF2	0.12	199	V$LXR_DR4_Q3	0.1	199	V$ATF1_Q6	0.16	199	V$AHR_Q5	0.08	199	V$SREBP1_01	0.12	199	V$PPAR_DR1_Q2	0.13	199	V$PPARG_01	0.1	199	V$BLIMP1_Q6	0.15	199	V$TEL2_Q6	0.14	199	V$NKX25_02	0.07	199	V$GZF1_01	0.12	199	V$TST1_01
200	V$NFKAPPAB65_01	0.07	200	V$MAX_01	0.07	200	V$R_01	0.14	200	V$BRCA_01	0.13	200	V$TATA_01	0.14	200	V$E2F_Q6	0.12	200	V$STAF_01	0.1	200	V$OCT1_Q5_01	0.16	200	V$EBOX_Q6_01	0.08	200	V$NGFIC_01	0.12	200	V$FOXM1_01	0.13	200	V$E47_02	0.1	200	V$RORA1_01	0.15	200	V$OCT1_06	0.14	200	V$CMYC_01	0.07	200	V$NFY_Q6_01	0.12	200	V$ATF6_01
201	V$USF_Q6	0.07	201	V$ZID_01	0.07	201	V$SREBP_Q3	0.14	201	V$AP2GAMMA_01	0.13	201	V$TCF11MAFG_01	0.14	201	V$E2F_Q4	0.12	201	V$TCF11_01	0.1	201	V$SREBP_Q6	0.16	201	V$T	0.08	201	V$HNF1_Q6	0.12	201	V$VDR_Q6	0.13	201	V$CEBP_Q2	0.1	201	V$DTYPEPA_B	0.15	201	V$POU3F2_01	0.14	201	V$IRF2_01	0.07	201	V$CDC5_01	0.12	201	V$EWSR1-FLI1
202	V$CBF_01	0.07	202	V$AP4_01	0.07	202	V$FREAC7_01	0.14	202	V$E2F1_Q6	0.13	202	V$WHN_B	0.14	202	V$EGR_Q6	0.12	202	V$CREB_Q2_01	0.1	202	V$NRF2_Q4	0.16	202	V$HNF3_Q6_01	0.07	202	V$PU1_Q6	0.12	202	V$XBP1_01	0.13	202	V$SMAD_Q6_01	0.09	202	V$IRF2_01	0.15	202	V$LXR_DR4_Q3	0.13	202	V$HNF3B_01	0.07	202	V$COUP_DR1_Q6	0.12	202	V$NUR77_Q5
203	V$AP1_01	0.07	203	V$MAZ_Q6	0.07	203	V$ESE1_Q3	0.14	203	V$RREB1	0.13	203	V$E2F1_Q6	0.14	203	V$AHR_01	0.12	203	V$AR_01	0.1	203	V$HOXA5	0.16	203	V$AR_02	0.07	203	V$FOXD3_01	0.12	203	V$PAX_Q6	0.13	203	V$VMAF_01	0.09	203	V$PR_01	0.15	203	V$PXRRXR_02	0.13	203	V$STAT4_01	0.07	203	V$FREAC2_01	0.12	203	V$RP58_01
204	V$USF_C	0.07	204	V$CMYC_02	0.07	204	V$HNF1A	0.14	204	V$IK2_01	0.13	204	V$RFX_Q6	0.14	204	V$SMAD4_Q6	0.11	204	V$YY1_Q6	0.1	204	V$LMAF_Q2	0.16	204	V$ETS1_B	0.07	204	V$TP53	0.12	204	V$PAX6_Q2	0.13	204	V$Nkx2-5	0.09	204	V$SRY_02	0.15	204	V$RXRLXRB_01	0.13	204	V$MIF1_01	0.07	204	V$NKX22_01	0.12	204	V$FXR_IR1_Q6
205	V$PBX1_03	0.07	205	V$CETS1P54_02	0.07	205	V$LYF1_01	0.14	205	V$AREB6_02	0.13	205	V$FOXP3_Q4	0.14	205	V$CREB_01	0.11	205	V$TCF4_Q5	0.1	205	V$E2F_Q6	0.16	205	V$PAX5_01	0.07	205	V$RP58_01	0.12	205	V$P53_01	0.13	205	V$Foxa2	0.09	205	V$CEBPDELTA_Q6	0.15	205	V$GATA2_03	0.13	205	V$NKX25_01	0.07	205	V$APOLYA_B	0.12	205	V$FOXO3A_Q1
206	V$SREBP1_Q5	0.07	206	V$PPARA_01	0.07	206	V$FOXD3_01	0.13	206	V$HOXA4_Q2	0.13	206	V$FOXJ2_01	0.14	206	V$CLOCKBMAL_Q6	0.11	206	V$DMRT7_01	0.1	206	V$XBP1_01	0.15	206	V$OCT1_Q6	0.07	206	V$RORA_Q4	0.11	206	V$CETS1P54_02	0.13	206	V$Klf4	0.09	206	V$OCT_C	0.15	206	V$E2_01	0.13	206	V$SP1	0.07	206	V$SP3_Q3	0.12	206	V$STAT3_01
207	V$FEV	0.07	207	V$E2F1_Q3	0.07	207	V$FOXF2	0.13	207	V$Myc	0.13	207	V$RFX1_01	0.13	207	V$Myb	0.11	207	V$IRF1_Q6	0.1	207	V$RXRA::VDR	0.15	207	V$OCT1_05	0.07	207	V$PPARG_02	0.11	207	V$ZNF515_01	0.13	207	V$CLOCKBMAL_Q6	0.09	207	V$PPARG::RXRA	0.14	207	V$RFX1_02	0.13	207	V$INSM1	0.07	207	V$HOXA3_01	0.12	207	V$RBPJK_Q4
208	V$EN1_01	0.07	208	V$SP1SP3_Q4	0.07	208	V$PAX3_01	0.13	208	V$HFH4_01	0.13	208	V$E2F1DP1RB_01	0.13	208	V$TAL1_Q6	0.11	208	V$OCT_Q6	0.1	208	V$ATF_B	0.15	208	V$GATA3_02	0.07	208	V$TAL1_Q6	0.11	208	V$STAT5A_04	0.13	208	V$NMYC_01	0.09	208	V$DMRT2_01	0.14	208	V$RP58_01	0.13	208	V$MYB_Q3	0.07	208	V$E12_Q6	0.12	208	V$IK3_01
209	V$IRF2_01	0.07	209	V$STAT5A_01	0.07	209	V$HFH4_01	0.13	209	V$NFE2_01	0.13	209	V$E2F4DP1_01	0.13	209	V$Gfi	0.11	209	V$ZEC_01	0.1	209	V$ACAAT_B	0.15	209	V$NRF2_Q4	0.07	209	V$HIF1A::ARNT	0.11	209	V$FOXA1	0.13	209	V$E2F_01	0.08	209	V$MAF_Q6_01	0.14	209	V$XBP1_01	0.13	209	V$E2A_Q6	0.07	209	V$PPARG	0.11	209	V$CREL_01
210	V$CDX2_Q5	0.07	210	V$T	0.07	210	V$IK2_01	0.13	210	V$GC_01	0.13	210	V$HP1SITEFACTOR_Q6	0.13	210	V$Nkx3-2	0.11	210	V$UF1H3BETA_Q6	0.1	210	V$E2F_Q3	0.15	210	V$RREB1_01	0.07	210	V$AP2_Q6_01	0.11	210	V$P50RELAP65_Q5_01	0.12	210	V$USF1	0.08	210	V$PAX_Q6	0.14	210	V$GATA1_06	0.13	210	V$DEAF1_01	0.07	210	V$HOX13_01	0.11	210	V$TLX1::NFIC
211	V$OCT4_02	0.07	211	V$GCNF_01	0.07	211	V$HNF1_Q6	0.13	211	V$CETS168_Q6	0.13	211	V$GEN_INI2_B	0.13	211	V$NMYC_01	0.11	211	V$NR2F1	0.1	211	V$FREAC2_01	0.15	211	V$TITF1_Q3	0.07	211	V$HNF4ALPHA_Q6	0.11	211	V$Foxq1	0.12	211	V$NF1_Q6_01	0.08	211	V$ER_Q6_02	0.14	211	V$NMYC_01	0.12	211	V$NGFIC_01	0.07	211	V$OCT1_04	0.11	211	V$FOXM1_01
212	V$ARNT_01	0.07	212	V$STAT1_01	0.07	212	V$SRF_Q5_01	0.13	212	V$PPARG_03	0.12	212	V$AP1_Q2_01	0.13	212	V$PIT1_Q6	0.11	212	V$CREB_Q2	0.1	212	V$IK3_01	0.15	212	V$FREAC7_01	0.07	212	V$MEF2_02	0.11	212	V$Nr2e3	0.12	212	V$BARBIE_01	0.08	212	V$STAT1_01	0.14	212	V$HMEF2_Q6	0.12	212	V$BACH2_01	0.07	212	V$Esrrb	0.11	212	V$T
213	V$E4F1_Q6	0.07	213	V$TFAP2A	0.07	213	V$CEBPA_01	0.12	213	V$ZBRK1_01	0.12	213	V$IK1_01	0.13	213	V$Myf	0.11	213	V$GATA1_06	0.1	213	V$RBPJK_Q4	0.15	213	V$CMYB_01	0.07	213	V$ZNF219_01	0.11	213	V$NFAT_Q6	0.12	213	V$GCNF_01	0.08	213	V$NR4A2	0.14	213	V$PLZF_02	0.12	213	V$AP1_Q6	0.07	213	V$NERF_Q2	0.11	213	V$OCT1_07
214	V$TFE_Q6	0.07	214	V$CREBP1_Q2	0.07	214	V$MYB_Q5_01	0.12	214	V$XBP1_01	0.12	214	V$XVENT1_01	0.13	214	V$T3R_Q6	0.1	214	V$BCL6_Q3	0.1	214	V$PARP_Q3	0.15	214	V$RBPJK_Q4	0.07	214	V$ELK4	0.11	214	V$PAX4_02	0.12	214	V$NR2F1	0.08	214	V$Foxq1	0.14	214	V$DMRT1_01	0.12	214	V$ZF5_B	0.06	214	V$SREBP1_01	0.11	214	V$TFIIA_Q6
215	V$MYCMAX_02	0.07	215	V$SREBP1_01	0.07	215	V$MRF2_01	0.12	215	V$Spz1	0.12	215	V$HOX13_01	0.13	215	V$STAT1_01	0.1	215	V$USF_Q6_01	0.1	215	V$HELIOSA_01	0.15	215	V$GATA2_02	0.07	215	V$FOXO1_Q5	0.11	215	V$HNF3B_01	0.12	215	V$GATA6_01	0.08	215	V$FOXL1	0.14	215	V$Zfp423	0.12	215	V$R_01	0.06	215	V$znf143	0.11	215	V$BRN2_01
216	V$TFIII_Q6	0.07	216	V$CRX_Q4	0.06	216	V$CREB_Q4	0.12	216	V$PAX2_02	0.12	216	V$PADS_C	0.13	216	V$PAX2_01	0.1	216	V$ZIC3_01	0.1	216	V$HMGIY_Q6	0.14	216	V$TBX5_02	0.07	216	V$PLZF_02	0.11	216	V$AP1_Q2	0.12	216	V$MYCMAX_03	0.08	216	V$TAXCREB_01	0.14	216	V$PPARG_01	0.12	216	V$IRF1	0.06	216	V$AREB6_03	0.11	216	V$SMAD4_Q6
217	V$NF1_Q6_01	0.07	217	V$LUN1_01	0.06	217	V$USF_02	0.12	217	V$GATA6_01	0.12	217	V$EN1_01	0.12	217	V$RORA2_01	0.1	217	V$BEL1_B	0.09	217	V$OCT_Q6	0.14	217	V$SPIB_01	0.07	217	V$NERF_Q2	0.11	217	V$LMO2COM_02	0.12	217	V$FOXD1	0.08	217	V$PPARG_02	0.14	217	V$ATF_01	0.12	217	V$CEBPA_01	0.06	217	V$E4F1_Q6	0.11	217	V$AIRE_02
218	V$SMAD_Q6	0.07	218	V$PBX1_03	0.06	218	V$SMAD4_Q6	0.12	218	V$RXRLXRB_01	0.12	218	V$DELTAEF1_01	0.12	218	V$AR_03	0.1	218	V$E47_01	0.09	218	V$STAT6_01	0.14	218	V$MYOD_Q6	0.07	218	V$E2F_01	0.11	218	V$FREAC4_01	0.12	218	V$DTYPEPA_B	0.08	218	V$MYC::MAX	0.14	218	V$AHR_01	0.12	218	V$LMAF_Q2	0.06	218	V$DR3_Q4	0.11	218	V$LPOLYA_B
219	V$GATA6_01	0.06	219	V$E2F_Q3	0.06	219	V$DR1_Q3	0.12	219	V$Pax5	0.12	219	V$NMYC_01	0.12	219	V$ER_Q6	0.1	219	V$OSF2_Q6	0.09	219	V$GEN_INI3_B	0.14	219	V$FOXO1_02	0.07	219	V$STAF_02	0.11	219	V$Evi1	0.12	219	V$OCT1_B	0.08	219	V$ROAZ_01	0.14	219	V$HNF1_Q6_01	0.12	219	V$HLF	0.06	219	V$NFE2_01	0.1	219	V$CTF1_01
220	V$RORA_2	0.06	220	V$ICSBP_Q6	0.06	220	V$RELA	0.12	220	V$FXR_Q3	0.12	220	V$HEB_Q6	0.12	220	V$E2F1_Q4	0.1	220	V$ATF_01	0.09	220	V$GEN_INI_B	0.14	220	V$MYC_Q2	0.07	220	V$Stat3	0.11	220	V$SP1_01	0.12	220	V$ACAAT_B	0.08	220	V$AR_04	0.14	220	V$AP4_Q6	0.12	220	V$MUSCLE_INI_B	0.06	220	V$GR_Q6_01	0.1	220	V$PBX_Q3
221	V$FOXP3_Q4	0.06	221	V$OSF2_Q6	0.06	221	V$CIZ_01	0.12	221	V$ELK1_03	0.12	221	V$PR_01	0.12	221	V$GATA4_Q3	0.1	221	V$MYB_Q6	0.09	221	V$TTF1_Q6	0.14	221	V$TAACC_B	0.07	221	V$STAT1STAT1_Q3	0.11	221	V$EBF_Q6	0.12	221	V$TBX22_01	0.08	221	V$CDP_01	0.14	221	V$MIF1_01	0.11	221	V$TLX1::NFIC	0.06	221	V$PBX_Q3	0.1	221	V$CTCF_01
222	V$ATF_B	0.06	222	V$PARP_Q3	0.06	222	V$PPAR_DR1_Q2	0.12	222	V$HEN1_01	0.12	222	V$SOX5_01	0.12	222	V$FOXO4_01	0.1	222	V$PPARG::RXRA	0.09	222	V$PLAG1	0.14	222	V$Foxa2	0.07	222	V$MRF2_01	0.11	222	V$NFYA	0.12	222	V$EGR2_01	0.08	222	V$PXRRXR_01	0.14	222	V$NFKAPPAB_01	0.11	222	V$CREB_01	0.06	222	V$PR_Q2	0.1	222	V$SPIB_01
223	V$WHN_B	0.06	223	V$AP2ALPHA_03	0.06	223	V$ATF_01	0.12	223	V$AREB6_04	0.12	223	V$AP1_Q6_01	0.12	223	V$GEN_INI2_B	0.1	223	V$CBF_01	0.09	223	V$Evi1	0.14	223	V$STAT5A_04	0.07	223	V$NMYC_01	0.11	223	V$Mafb	0.12	223	V$MEF2_Q6_01	0.08	223	V$HFH3_01	0.13	223	V$SREBP_Q3	0.11	223	V$AP1_Q2_01	0.06	223	V$AP4_Q6_01	0.1	223	V$NFY_Q6
224	V$AFP1_Q6	0.06	224	V$RXRA::VDR	0.06	224	V$HNF4ALPHA_Q6	0.12	224	V$SP1	0.11	224	V$EGR_Q6	0.12	224	V$MEF2_02	0.1	224	V$LDSPOLYA_B	0.09	224	V$ELK1	0.14	224	V$USF_C	0.07	224	V$MEF2A	0.11	224	V$REL	0.12	224	V$ARNT_01	0.08	224	V$FREAC4_01	0.13	224	V$VJUN_01	0.11	224	V$MEIS1_01	0.06	224	V$BRN2_01	0.1	224	V$TBX5_01
225	V$BACH1_01	0.06	225	V$Mafb	0.06	225	V$AREB6_03	0.12	225	V$TCF4_Q5	0.11	225	V$SOX9_B1	0.12	225	V$EBF1	0.1	225	V$HELIOSA_01	0.09	225	V$CTCF	0.13	225	V$TBX5_01	0.07	225	V$FOXF2	0.11	225	V$OCT1_07	0.12	225	V$USF_01	0.07	225	V$FOXO1_Q5	0.13	225	V$Tal1::Gata1	0.11	225	V$NRF1_Q6	0.06	225	V$NFKAPPAB65_01	0.1	225	V$EFC_Q6
226	V$GATA1_02	0.06	226	V$NRF2_01	0.06	226	V$YY1_Q6_02	0.11	226	V$FOXO3A_Q1	0.11	226	V$GCNF_01	0.11	226	V$Ar	0.1	226	V$PAX2_02	0.09	226	V$NFE2L2	0.13	226	V$MEF2_01	0.07	226	V$HOXA3_01	0.1	226	V$VMYB_02	0.12	226	V$AP4_Q6	0.07	226	V$PAX1_B	0.13	226	V$HFH8_01	0.11	226	V$HNF1_01	0.06	226	V$ESR1	0.1	226	V$SREBP_Q3
227	V$P50RELAP65_Q5_01	0.06	227	V$Pax4	0.06	227	V$ELK1_04	0.11	227	V$HP1SITEFACTOR_Q6	0.11	227	V$CEBPA	0.11	227	V$PAX4_03	0.1	227	V$SRF	0.09	227	V$FOX_Q2	0.13	227	V$PR_Q2	0.07	227	V$CEBPDELTA_Q6	0.1	227	V$NMYC_01	0.11	227	V$MYB_Q3	0.07	227	V$RBPJK_Q4	0.13	227	V$PAX2_01	0.11	227	V$AR_02	0.05	227	V$EBOX_Q6_01	0.1	227	V$DMRT3_01
228	V$MIZF	0.06	228	V$HSF2_01	0.05	228	V$NRF2_Q4	0.11	228	V$POU3F2_02	0.11	228	V$VJUN_01	0.11	228	V$OLF1_01	0.1	228	V$E2F1_Q3_01	0.08	228	V$TAACC_B	0.13	228	V$NFKB1	0.07	228	V$PBX1	0.1	228	V$ISRE_01	0.11	228	V$TAXCREB_02	0.07	228	V$E2A_Q6	0.13	228	V$TFE_Q6	0.11	228	V$SOX9	0.05	228	V$FOXI1	0.1	228	V$GR_Q6
229	V$BRCA1	0.06	229	V$P53_02	0.05	229	V$CETS1P54_01	0.11	229	V$FOXF2	0.11	229	V$DMRT5_01	0.11	229	V$CEBPB_01	0.09	229	V$GABP_B	0.08	229	V$CEBPA	0.13	229	V$AP1_Q4_01	0.06	229	V$DEC_Q1	0.1	229	V$LBP1_Q6	0.11	229	V$OTX_Q1	0.07	229	V$NFATC2	0.13	229	V$SPIB	0.1	229	V$CEBPB_01	0.05	229	V$GATA2_03	0.1	229	V$GLI_Q2
230	V$GFI1_01	0.06	230	V$HEN1_01	0.05	230	V$OTX_Q1	0.11	230	V$OCT_Q6	0.11	230	V$PARP_Q3	0.11	230	V$CREL_01	0.09	230	V$IRF7_01	0.08	230	V$Zfp423	0.13	230	V$HELIOSA_02	0.06	230	V$NFKAPPAB65_01	0.1	230	V$NFE2L2	0.11	230	V$NFY_01	0.07	230	V$TAL1BETAITF2_01	0.13	230	V$CEBPGAMMA_Q6	0.1	230	V$STAT5A_03	0.05	230	V$ARNT_02	0.09	230	V$PU1_Q4
231	V$CETS1P54_01	0.06	231	V$PAX3_B	0.05	231	V$GCNF_01	0.11	231	V$ICSBP_Q6	0.11	231	V$NR4A2	0.1	231	V$LMO2COM_02	0.09	231	V$Spz1	0.08	231	V$HFH3_01	0.13	231	V$ATATA_B	0.06	231	V$GTF2IRD1_01	0.1	231	V$NRSF_01	0.11	231	V$POU1F1_Q6	0.07	231	V$REST	0.13	231	V$Evi1	0.1	231	V$TBP_01	0.05	231	V$NFAT_Q6	0.09	231	V$Sox17
232	V$MAX	0.06	232	V$STAT5A_04	0.05	232	V$PIT1_Q6	0.11	232	V$ELF1_Q6	0.1	232	V$AP1_Q4	0.1	232	V$RXR::RAR_DR5	0.09	232	V$HOXA3_01	0.08	232	V$ATF4_Q2	0.13	232	V$AR_03	0.06	232	V$TBP_01	0.1	232	V$FOXC1	0.11	232	V$ISRE_01	0.07	232	V$STAT3STAT3_Q3	0.13	232	V$TAACC_B	0.1	232	V$SF1_Q6_01	0.05	232	V$RORA1_01	0.09	232	V$IPF1_04
233	V$AIRE_02	0.06	233	V$SREBP1_Q5	0.05	233	V$AP2_Q6	0.1	233	V$TBP_Q6	0.1	233	V$OTX_Q1	0.1	233	V$DMRT4_01	0.09	233	V$RORA_Q4	0.08	233	V$GLI_Q2	0.13	233	V$FOXJ2_02	0.06	233	V$AP1_C	0.1	233	V$CMAF_01	0.11	233	V$AP1_Q4	0.07	233	V$E2F_01	0.13	233	V$SOX9_B1	0.1	233	V$SMAD_Q6_01	0.05	233	V$FOX_Q2	0.09	233	V$BARBIE_01
234	V$ICSBP_Q6	0.06	234	V$AR_03	0.05	234	V$PBX_Q3	0.1	234	V$AP1FJ_Q2	0.1	234	V$ARNT_02	0.1	234	V$ARNT_01	0.09	234	V$XPF1_Q6	0.08	234	V$VMYB_02	0.13	234	V$NRSF_01	0.06	234	V$POU3F2_01	0.1	234	V$ESR2	0.11	234	V$IPF_03	0.07	234	V$HNF1_Q6_01	0.13	234	V$TITF1_Q3	0.1	234	V$AP1_Q4	0.05	234	V$HOXA7_01	0.09	234	V$POLY_C
235	V$NFKB_Q6_01	0.06	235	V$GFI1_Q6	0.05	235	V$RXRA::VDR	0.1	235	V$OCT1_Q5_01	0.1	235	V$CETS1P54_03	0.1	235	V$GATA1_06	0.09	235	V$DEAF1_01	0.08	235	V$MEF2_02	0.13	235	V$EVI1_06	0.06	235	V$E2F_03	0.09	235	V$TAXCREB_02	0.11	235	V$E2_01	0.06	235	V$E2F_02	0.12	235	V$P53_DECAMER_Q2	0.1	235	V$AREB6_03	0.05	235	V$USF_C	0.09	235	V$LUN1_01
236	V$SPI1	0.06	236	V$AHR_01	0.05	236	V$FOX_Q2	0.1	236	V$NR4A2	0.1	236	V$MYC_Q2	0.1	236	V$FOXL1	0.09	236	V$Mycn	0.08	236	V$HNF4_01	0.12	236	V$ARNT_01	0.06	236	V$PR_01	0.09	236	V$CREB_Q4	0.11	236	V$STAT_Q6	0.06	236	V$STAT1_02	0.12	236	V$PARP_Q3	0.1	236	V$HSF1_01	0.05	236	V$SEF1_C	0.09	236	V$CETS1P54_02
237	V$FAC1_01	0.06	237	V$ETS_Q4	0.05	237	V$NFKAPPAB65_01	0.1	237	V$SEF1_C	0.1	237	V$RELA	0.1	237	V$SREBP1_Q6	0.09	237	V$PAX2_01	0.08	237	V$E2F1_Q6_01	0.12	237	V$AP4_01	0.06	237	V$STAT5A_02	0.09	237	V$COUP_01	0.11	237	V$MYCMAX_01	0.06	237	V$MEIS1BHOXA9_02	0.12	237	V$SF1_Q6	0.09	237	V$STAT1_03	0.05	237	V$AREB6_04	0.09	237	V$ROAZ_01
238	V$NFAT_Q4_01	0.05	238	V$IRF1	0.05	238	V$DEC_Q1	0.1	238	V$AR_01	0.1	238	V$FOXD3_01	0.1	238	V$ACAAT_B	0.09	238	V$MSX1_01	0.08	238	V$PPARA_01	0.12	238	V$Tcfcp2l1	0.05	238	V$ATF6_01	0.09	238	V$IK1_01	0.11	238	V$CP2_01	0.06	238	V$ETF_Q6	0.12	238	V$ELF5_01	0.09	238	V$HSF2_01	0.05	238	V$PXRRXR_01	0.09	238	V$CACD_01
239	V$CLOCKBMAL_Q6	0.05	239	V$Myb	0.05	239	V$Myf	0.1	239	V$FREAC3_01	0.1	239	V$MAX_01	0.1	239	V$HNF4_DR1_Q3	0.09	239	V$STAT6_01	0.08	239	V$BARBIE_01	0.12	239	V$SP1_Q4_01	0.05	239	V$CMYB_01	0.09	239	V$CETS168_Q6	0.11	239	V$SPZ1_01	0.06	239	V$TCF11MAFG_01	0.12	239	V$ETS2_Q6	0.09	239	V$IPF1_Q4	0.05	239	V$AR_01	0.09	239	V$E4F1_Q6
240	V$PAX4_03	0.05	240	V$ZIC2_01	0.05	240	V$STAT_Q6	0.1	240	V$NF1_Q6_01	0.1	240	V$SEF1_C	0.1	240	V$XFD2_01	0.09	240	V$FOXL1	0.08	240	V$FOXL1	0.12	240	V$RFX1_01	0.05	240	V$Foxd3	0.09	240	V$NANOG_01	0.11	240	V$MEIS1_01	0.06	240	V$LMO2COM_02	0.12	240	V$FOXO3	0.09	240	V$OCT_C	0.05	240	V$MOVOB_01	0.09	240	V$P53_02
241	V$PITX2_Q2	0.05	241	V$SRF	0.05	241	V$SOX9_B1	0.1	241	V$NKX25_02	0.1	241	V$LRH1_Q5	0.1	241	V$Nobox	0.08	241	V$IPF1_01	0.08	241	V$PAX9_B	0.12	241	V$CREB_Q2_01	0.05	241	V$TTF1_Q6	0.09	241	V$ETS2_Q6	0.11	241	V$ETS_Q6	0.06	241	V$AP1_C	0.12	241	V$EFC_Q6	0.09	241	V$GTF2IRD1_01	0.05	241	V$PXRRXR_02	0.09	241	V$CREB_Q4_01
242	V$PR_Q2	0.05	242	V$NFKAPPAB_01	0.05	242	V$VJUN_01	0.1	242	V$RORA_1	0.1	242	V$ATF_01	0.1	242	V$E2F_Q3_01	0.08	242	V$STAT5A_04	0.08	242	V$CREB_02	0.12	242	V$AREB6_04	0.05	242	V$VMYB_02	0.09	242	V$NKX25_01	0.11	242	V$CDP_01	0.06	242	V$IPF_03	0.12	242	V$ROAZ_01	0.09	242	V$GR_Q6_01	0.05	242	V$CDP_01	0.09	242	V$HOX13_01
243	V$E2F1_Q3	0.05	243	V$PBX1_01	0.05	243	V$HNF6_Q6	0.09	243	V$CEBPA	0.1	243	V$LBP1_Q6	0.1	243	V$MEIS1BHOXA9_02	0.08	243	V$LBP1_Q6	0.08	243	V$PXRRXR_01	0.12	243	V$TCF11MAFG_01	0.05	243	V$XFD3_01	0.09	243	V$E2F1_Q4	0.11	243	V$P50RELAP65_Q5_01	0.06	243	V$PBX1_02	0.12	243	V$P53_01	0.09	243	V$GZF1_01	0.05	243	V$AP2ALPHA_03	0.09	243	V$OCT4_01
244	V$SRF_Q6	0.05	244	V$PBX1_02	0.05	244	V$CDP_02	0.09	244	V$LEF1_Q2_01	0.1	244	V$EFC_Q6	0.1	244	V$MYCMAX_03	0.08	244	V$CREL_01	0.08	244	V$FXR_Q3	0.12	244	V$FOXP1_01	0.05	244	V$MEF2_Q6_01	0.09	244	V$HFH8_01	0.11	244	V$Spz1	0.06	244	V$En1	0.12	244	V$AP4_01	0.09	244	V$NF1_Q6	0.05	244	V$BRACH_01	0.08	244	V$FOXF2
245	V$LMO2COM_01	0.05	245	V$CDPCR3_01	0.05	245	V$TAACC_B	0.09	245	V$PAX2_01	0.09	245	V$P53_01	0.1	245	V$TAXCREB_02	0.08	245	V$GFI1_01	0.08	245	V$CREBP1_Q2	0.12	245	V$Evi1	0.05	245	V$AHRARNT_02	0.09	245	V$IRF1_01	0.1	245	V$STAT6_01	0.06	245	V$HNF3ALPHA_Q6	0.12	245	V$AP1_Q2_01	0.09	245	V$RELA	0.04	245	V$SRF	0.08	245	V$P53_DECAMER_Q2
246	V$P300_01	0.05	246	V$Nkx3-2	0.05	246	V$AR_01	0.09	246	V$PXRRXR_02	0.09	246	V$Foxd3	0.09	246	V$MYCMAX_02	0.08	246	V$CREBP1_Q2	0.08	246	V$CREBATF_Q6	0.12	246	V$SP1_Q2_01	0.05	246	V$SP1_Q6_01	0.09	246	V$HEN1_01	0.1	246	V$HNF6_Q6	0.06	246	V$SRF_C	0.12	246	V$ZTA_Q2	0.08	246	V$GATA3_01	0.04	246	V$LRF_Q2	0.08	246	V$EVI1_04
247	V$PAX5_02	0.05	247	V$PAX4_02	0.04	247	V$HMEF2_Q6	0.09	247	V$P53_02	0.09	247	V$PXRRXR_02	0.09	247	V$IPF1_04	0.08	247	V$COREBINDINGFACTOR_Q6	0.08	247	V$PR_Q2	0.11	247	V$PAX4_02	0.05	247	V$E2F1DP1_01	0.09	247	V$ATF3_Q6	0.1	247	V$LEF1_Q2_01	0.06	247	V$SREBP1_Q6	0.12	247	V$PXR_Q2	0.08	247	V$E2F1DP1_01	0.04	247	V$INSM1	0.08	247	V$AR_Q6
248	V$E2F1_Q4_01	0.05	248	V$HEB_Q6	0.04	248	V$CP2_02	0.09	248	V$LXR_DR4_Q3	0.09	248	V$CDX2_Q5	0.09	248	V$MINI19_B	0.08	248	V$OCT1_07	0.08	248	V$CREB_01	0.11	248	V$CEBPA_01	0.05	248	V$MYCMAX_02	0.09	248	V$SMAD4_Q6	0.1	248	V$YY1_Q6	0.06	248	V$AP2_Q3	0.12	248	V$E2F1_Q6	0.08	248	V$Tal1::Gata1	0.04	248	V$CRX_Q4	0.08	248	V$PBX1_03
249	V$TCF4_Q5	0.05	249	V$SMAD3_Q6	0.04	249	V$GCM_Q2	0.09	249	V$GATA1_03	0.09	249	V$GEN_INI3_B	0.09	249	V$Mafb	0.08	249	V$PBX_Q3	0.07	249	V$HFH1_01	0.11	249	V$GATA1_02	0.05	249	V$SPZ1_01	0.09	249	V$HNF4_01_B	0.1	249	V$SP1_Q4_01	0.06	249	V$HNF4_01	0.11	249	V$TATA_01	0.08	249	V$ARNT_01	0.04	249	V$RFX1_01	0.08	249	V$Zfp423
250	V$NCX_01	0.05	250	V$HNF1_01	0.04	250	V$E4BP4_01	0.09	250	V$LEF1TCF1_Q4	0.09	250	V$GEN_INI_B	0.09	250	V$AP1_Q4	0.08	250	V$NFYA	0.07	250	V$CDX2_Q5	0.11	250	V$USF_Q6_01	0.05	250	V$MEIS1AHOXA9_01	0.09	250	V$LUN1_01	0.1	250	V$GATA1_02	0.06	250	V$ATF_B	0.11	250	V$NKX62_Q2	0.08	250	V$STAT3_02	0.04	250	V$TAL1_Q6	0.08	250	V$SRF_C
251	V$STAT4_01	0.05	251	V$NFKB_C	0.04	251	V$HOXA3_01	0.09	251	V$DMRT1_01	0.09	251	V$CEBP_Q3	0.09	251	V$DMRT3_01	0.08	251	V$OCT4_01	0.07	251	V$EVI1_05	0.11	251	V$Pou5f1	0.05	251	V$ESR2	0.08	251	V$CEBPB_02	0.1	251	V$HOXA5	0.05	251	V$HFH1_01	0.11	251	V$STAT1_01	0.08	251	V$OCT1_Q5_01	0.04	251	V$TBP_01	0.08	251	V$HFH1_01
252	V$TAXCREB_01	0.05	252	V$PTF1BETA_Q6	0.04	252	V$VBP_01	0.09	252	V$GATA_C	0.09	252	V$HNF1_Q6	0.09	252	V$AIRE_02	0.08	252	V$CEBPB_02	0.07	252	V$Foxa2	0.11	252	V$CEBPGAMMA_Q6	0.05	252	V$ARNT_01	0.08	252	V$T3R_Q6	0.1	252	V$DBP_Q6	0.05	252	V$OCT1_Q5_01	0.11	252	V$Foxq1	0.08	252	V$CREBATF_Q6	0.04	252	V$AP1_Q6_01	0.08	252	V$CEBP_Q2
253	V$ELF5	0.05	253	V$PR_Q2	0.04	253	V$E2F1_Q3	0.09	253	V$RORA2_01	0.09	253	V$MEF2_04	0.09	253	V$FOX_Q2	0.08	253	V$Myb	0.07	253	V$IRF1_Q6	0.1	253	V$EVI1_03	0.05	253	V$MAX_01	0.08	253	V$EVI1_02	0.1	253	V$EVI1_05	0.05	253	V$TST1_01	0.11	253	V$CREBP1CJUN_01	0.08	253	V$PAX4_03	0.04	253	V$EVI1_01	0.08	253	V$EVI1_05
254	V$CMYB_01	0.05	254	V$ZBRK1_01	0.04	254	V$FOXO1_01	0.09	254	V$E47_02	0.09	254	V$HFH3_01	0.09	254	V$MYC::MAX	0.08	254	V$NKX22_01	0.07	254	V$E2F_01	0.1	254	V$PAX3_01	0.05	254	V$AREB6_04	0.08	254	V$Myf	0.1	254	V$NKX3A_01	0.05	254	V$PAX4_02	0.11	254	V$HAND1E47_01	0.08	254	V$NR3C1	0.04	254	V$ELF5_01	0.08	254	V$IRF7_01
255	V$T	0.05	255	V$BLIMP1_Q6	0.04	255	V$RP58_01	0.09	255	V$OTX_Q1	0.08	255	V$MYCMAX_03	0.09	255	V$NFE2_01	0.07	255	V$RFX_Q6	0.07	255	V$LPOLYA_B	0.1	255	V$NFKAPPAB65_01	0.05	255	V$ELK1	0.08	255	V$CBF_01	0.1	255	V$HSF1_01	0.05	255	V$SF1_Q6	0.11	255	V$TBX5_01	0.08	255	V$E12_Q6	0.04	255	V$STAT5A_04	0.07	255	V$HLF
256	V$SOX5_01	0.05	256	V$SREBP2_Q6	0.04	256	V$CMAF_01	0.09	256	V$GATA1_04	0.08	256	V$CREBATF_Q6	0.08	256	V$INSM1	0.07	256	V$EVI1_01	0.07	256	V$GATA6_01	0.1	256	V$RXR::RAR_DR5	0.05	256	V$MSX1_01	0.08	256	V$XFD1_01	0.1	256	V$FOXC1	0.05	256	V$LRH1_Q5	0.11	256	V$CHX10_01	0.07	256	V$MYCMAX_02	0.04	256	V$ACAAT_B	0.07	256	V$Hltf
257	V$GFI1_Q6	0.05	257	V$BRACH_01	0.04	257	V$NKX22_01	0.09	257	V$Sox2	0.08	257	V$DMRT7_01	0.08	257	V$NFIL3	0.07	257	V$Foxd3	0.07	257	V$PBX1	0.1	257	V$DBP_Q6	0.04	257	V$MEF2_03	0.08	257	V$OCT1_06	0.1	257	V$POU6F1_01	0.05	257	V$IK3_01	0.11	257	V$DMRT2_01	0.07	257	V$HEN1_02	0.04	257	V$HNF6_Q6	0.07	257	V$ZBRK1_01
258	V$AR_Q2	0.04	258	V$HMGIY_Q6	0.04	258	V$CLOX_01	0.08	258	V$GZF1_01	0.08	258	V$HNF3_Q6_01	0.08	258	V$POU1F1_Q6	0.07	258	V$E2F1_Q3	0.07	258	V$HNF1B	0.1	258	V$LUN1_01	0.04	258	V$ARP1_01	0.08	258	V$NF-kappaB	0.09	258	V$NFATC2	0.05	258	V$IRF7_01	0.11	258	V$STAT_01	0.07	258	V$Nkx3-2	0.04	258	V$VMAF_01	0.07	258	V$E4BP4_01
259	V$MAF_Q6	0.04	259	V$PAX5_01	0.04	259	V$STAT3_02	0.08	259	V$TAL1BETAE47_01	0.08	259	V$AP1_Q2	0.08	259	V$E2F1DP1_01	0.07	259	V$LEF1TCF1_Q4	0.07	259	V$GATA3_01	0.1	259	V$GCNF_01	0.04	259	V$GATA1_04	0.08	259	V$BACH1_01	0.09	259	V$OCT_Q6	0.05	259	V$E2F_Q4_01	0.11	259	V$SF1_Q6_01	0.07	259	V$NRSF_01	0.04	259	V$BARBIE_01	0.07	259	V$AP2ALPHA_02
260	V$PPARG_03	0.04	260	V$HMX1_01	0.04	260	V$TBX22_01	0.08	260	V$ER_Q6_02	0.08	260	V$TCF11_01	0.08	260	V$LUN1_01	0.07	260	V$STAT1STAT1_Q3	0.07	260	V$EVI1_02	0.09	260	V$ELK4	0.04	260	V$CREBP1_Q2	0.08	260	V$CEBPA	0.09	260	V$AHRARNT_01	0.05	260	V$MIF1_01	0.11	260	V$STAT5A_02	0.07	260	V$VBP_01	0.04	260	V$RREB1_01	0.07	260	V$E2F_Q6_01
261	V$Mycn	0.04	261	V$STAT1	0.04	261	V$TFAP2A	0.08	261	V$CMYB_01	0.08	261	V$TEL2_Q6	0.08	261	V$Gata1	0.07	261	V$GATA1_04	0.07	261	V$TAL1BETAITF2_01	0.09	261	V$GR_01	0.04	261	V$CACBINDINGPROTEIN_Q6	0.08	261	V$E2A_Q6	0.09	261	V$AIRE_01	0.05	261	V$NFYA	0.11	261	V$GATA1_02	0.07	261	V$TATA_C	0.04	261	V$Foxq1	0.07	261	V$LXR_DR4_Q3
262	V$SMAD4_Q6	0.04	262	V$KROX_Q6	0.04	262	V$SREBP2_Q6	0.08	262	V$TAL1::TCF3	0.08	262	V$EBF1	0.08	262	V$CDP_02	0.07	262	V$TFIIA_Q6	0.07	262	V$TGIF_01	0.09	262	V$VMYB_02	0.04	262	V$Zfp423	0.08	262	V$FOXD1	0.09	262	V$POU3F2_02	0.04	262	V$PAX3_01	0.11	262	V$STAT5A_03	0.07	262	V$OCT1_03	0.04	262	V$FOXO1_02	0.07	262	V$HNF1_Q6_01
263	V$SREBP1_01	0.04	263	V$ISRE_01	0.04	263	V$IRF7_01	0.08	263	V$IRF2	0.08	263	V$Spz1	0.08	263	V$E2F1DP1RB_01	0.07	263	V$EVI1_04	0.07	263	V$PBX1_02	0.09	263	V$P300_01	0.04	263	V$CREB_Q2_01	0.08	263	V$NUR77_Q5	0.09	263	V$LEF1TCF1_Q4	0.04	263	V$HNF1_Q6	0.11	263	V$PPARG_03	0.07	263	V$RP58_01	0.03	263	V$LMO2COM_01	0.07	263	V$MEF2A
264	V$En1	0.04	264	V$FOXJ2_01	0.04	264	V$FOXI1	0.08	264	V$HFH3_01	0.08	264	V$AR_01	0.08	264	V$E2F4DP1_01	0.07	264	V$TBX22_01	0.07	264	V$E2A_Q6	0.09	264	V$SRF_Q4	0.04	264	V$IRF2_01	0.08	264	V$OCT1_03	0.09	264	V$EVI1_06	0.04	264	V$ELK1_01	0.11	264	V$CDPCR1_01	0.07	264	V$ATATA_B	0.03	264	V$RXRLXRB_01	0.07	264	V$MYCMAX_02
265	V$P53_02	0.04	265	V$PPARG_01	0.04	265	V$PBX1_03	0.08	265	V$VJUN_01	0.08	265	V$TITF1_Q3	0.08	265	V$TFIII_Q6	0.07	265	V$P50P50_Q3	0.07	265	V$BACH2_01	0.09	265	V$PAX9_B	0.04	265	V$ATF3_Q6	0.07	265	V$NR1H2::RXRA	0.09	265	V$STAT1_01	0.04	265	V$AP1	0.1	265	V$STAT5A_04	0.07	265	V$SRF_Q6	0.03	265	V$SREBP1_Q6	0.07	265	V$T3R_Q6
266	V$CREB1	0.04	266	V$COUP_01	0.03	266	V$COMP1_01	0.08	266	V$RBPJK_Q4	0.08	266	V$CEBP_Q2	0.08	266	V$ALPHACP1_01	0.07	266	V$YY1_Q6_02	0.07	266	V$ALPHACP1_01	0.09	266	V$AR_01	0.04	266	V$AHR_01	0.07	266	V$MZF1_01	0.09	266	V$OCT4_01	0.04	266	V$NR2F1	0.1	266	V$CDX2_Q5	0.07	266	V$CETS168_Q6	0.03	266	V$HNF1A	0.07	266	V$PAX6_01
267	V$Ddit3::Cebpa	0.04	267	V$TBX5_Q5	0.03	267	V$STAT5A_03	0.08	267	V$Tal1::Gata1	0.08	267	V$SREBP_Q3	0.08	267	V$HNF4ALPHA_Q6	0.07	267	V$PPARA_01	0.07	267	V$CEBP_Q2	0.09	267	V$NFKB_C	0.04	267	V$CREBP1CJUN_01	0.07	267	V$FOXO1_02	0.09	267	V$E2F_Q4	0.04	267	V$RFX1_02	0.1	267	V$E2F1_Q3_01	0.07	267	V$NKX62_Q2	0.03	267	V$VMYB_02	0.07	267	V$AHR_Q5
268	V$NKX61_01	0.04	268	V$CEBPB_02	0.03	268	V$FXR_Q3	0.07	268	V$Hand1::Tcfe2a	0.08	268	V$AIRE_02	0.08	268	V$ETF_Q6	0.07	268	V$BRACH_01	0.07	268	V$POU3F2_02	0.09	268	V$MYOGENIN_Q6	0.04	268	V$CREB_01	0.07	268	V$OCT1_02	0.09	268	V$ELK1_04	0.04	268	V$AIRE_01	0.1	268	V$FOXO1_Q5	0.07	268	V$RORA_2	0.03	268	V$HNF3_Q6	0.07	268	V$SF1_Q6
269	V$CREB_Q2_01	0.04	269	V$HIC1_02	0.03	269	V$ETS2_B	0.07	269	V$GRE_C	0.08	269	V$HNF6_Q6	0.07	269	V$FEV	0.07	269	V$GATA2_02	0.06	269	V$TEF_Q6	0.09	269	V$IK3_01	0.04	269	V$EGR_Q6	0.07	269	V$CREB_01	0.09	269	V$SRF_Q4	0.04	269	V$PPARG	0.1	269	V$EGR_Q6	0.07	269	V$CDC5_01	0.03	269	V$Evi1	0.07	269	V$FOXO1_02
270	V$AREB6_02	0.04	270	V$XBP1_01	0.03	270	V$PR_01	0.07	270	V$BCL6_01	0.08	270	V$STAT4_01	0.07	270	V$GATA2_02	0.06	270	V$MZF1_02	0.06	270	V$SRF_01	0.09	270	V$CREB1	0.04	270	V$P53_01	0.07	270	V$RORA2_01	0.08	270	V$IPF1_04	0.04	270	V$STAF_01	0.1	270	V$IPF1_Q4	0.06	270	V$EBF1	0.03	270	V$SZF11_01	0.07	270	V$Spz1
271	V$CREBP1_Q2	0.04	271	V$AFP1_Q6	0.03	271	V$VMYB_01	0.07	271	V$GATA_Q6	0.08	271	V$PPARG_03	0.07	271	V$BRCA1	0.06	271	V$STAT5A_03	0.06	271	V$SOX9	0.09	271	V$AFP1_Q6	0.04	271	V$BARBIE_01	0.07	271	V$FREAC7_01	0.08	271	V$P53_01	0.04	271	V$NFY_C	0.1	271	V$PU1_01	0.06	271	V$NKX3-1	0.03	271	V$AR_Q2	0.07	271	V$SOX5_01
272	V$Mafb	0.04	272	V$TAL1::TCF3	0.03	272	V$MEF2_01	0.07	272	V$LRH1_Q5	0.08	272	V$HNF3_Q6	0.07	272	V$PR_Q2	0.06	272	V$HTF_01	0.06	272	V$OCT1_01	0.09	272	V$RELA	0.04	272	V$USF_02	0.07	272	V$E2_01	0.08	272	V$GATA1_04	0.04	272	V$AHRHIF_Q6	0.1	272	V$E47_02	0.06	272	V$NFATC2	0.03	272	V$AP4_01	0.06	272	V$RFX1_02
273	V$SRF_Q5_02	0.04	273	V$IRF2	0.03	273	V$Foxd3	0.07	273	V$MEIS1_01	0.07	273	V$SMAD_Q6	0.07	273	V$MEF2_Q6_01	0.06	273	V$AR_04	0.06	273	V$BRCA_01	0.08	273	V$Pax2	0.04	273	V$STAT5A_04	0.07	273	V$STAT3_01	0.08	273	V$APOLYA_B	0.04	273	V$GEN_INI2_B	0.1	273	V$DBP_Q6	0.06	273	V$NFKAPPAB65_01	0.03	273	V$LEF1_Q2_01	0.06	273	V$AHRHIF_Q6
274	V$E2F1DP1RB_01	0.04	274	V$EVI1_02	0.03	274	V$EBF_Q6	0.07	274	V$ELK1_04	0.07	274	V$REL	0.06	274	V$MAX_01	0.06	274	V$GZF1_01	0.06	274	V$LHX3_01	0.08	274	V$PAX6_01	0.04	274	V$WHN_B	0.07	274	V$EVI1_03	0.08	274	V$ATF6_01	0.04	274	V$LXR_Q3	0.1	274	V$PU1_Q6	0.06	274	V$RORA2_01	0.03	274	V$NFKAPPAB_01	0.06	274	V$T3R_01
275	V$E2F4DP1_01	0.04	275	V$Evi1	0.03	275	V$OSF2_Q6	0.07	275	V$PR_02	0.07	275	V$ALPHACP1_01	0.06	275	V$EVI1_05	0.06	275	V$PAX6_Q2	0.06	275	V$CEBPA_01	0.08	275	V$NFKB_Q6_01	0.04	275	V$TATA_01	0.07	275	V$RXR::RAR_DR5	0.08	275	V$EN1_01	0.04	275	V$PLZF_02	0.1	275	V$GATA3_01	0.06	275	V$NANOG_01	0.03	275	V$Spz1	0.06	275	V$MTATA_B
276	V$TITF1_Q3	0.04	276	V$EVI1_03	0.03	276	V$MAZ_Q6	0.06	276	V$COMP1_01	0.07	276	V$GFI1B_01	0.06	276	V$AREB6_04	0.06	276	V$ATF4_Q2	0.06	276	V$TBX22_01	0.08	276	V$POU3F2_02	0.04	276	V$MYCMAX_03	0.06	276	V$DR3_Q4	0.08	276	V$Ddit3::Cebpa	0.04	276	V$EN1_01	0.1	276	V$NFKAPPAB50_01	0.06	276	V$MEF2_Q6_01	0.03	276	V$STAT3_01	0.06	276	V$OLF1_01
277	V$TP53	0.04	277	V$EVI1_05	0.03	277	V$RORA1_01	0.06	277	V$FOXJ2_02	0.07	277	V$TFAP2A	0.06	277	V$AMEF2_Q6	0.06	277	V$ELK1_02	0.06	277	V$OCT4_02	0.08	277	V$P53_02	0.04	277	V$NKX25_02	0.06	277	V$GATA1_02	0.08	277	V$PPARG_02	0.03	277	V$DELTAEF1_01	0.1	277	V$SRF_Q5_02	0.06	277	V$NFAT_Q6	0.03	277	V$ATF1_Q6	0.06	277	V$MYB_Q6
278	V$GATA1_04	0.03	278	V$E4F1_Q6	0.03	278	V$NKX25_02	0.06	278	V$Lhx3	0.07	278	V$FREAC4_01	0.06	278	V$E2F_01	0.06	278	V$VJUN_01	0.06	278	V$IRF1_01	0.08	278	V$ARNT_02	0.04	278	V$TAXCREB_01	0.06	278	V$ICSBP_Q6	0.07	278	V$PBX1	0.03	278	V$TATA_01	0.1	278	V$ATF6_01	0.06	278	V$CDXA_01	0.03	278	V$HIC1_03	0.06	278	V$PAX1_B
279	V$Nkx2-5	0.03	279	V$FXR_Q3	0.03	279	V$FREAC4_01	0.06	279	V$RXR::RAR_DR5	0.07	279	V$CEBPA_01	0.06	279	V$FOXC1	0.06	279	V$CEBPGAMMA_Q6	0.06	279	V$IPF1_01	0.08	279	V$AP4_Q6_01	0.04	279	V$PPARG_03	0.06	279	V$GRE_C	0.07	279	V$AIRE_02	0.03	279	V$TEAD1	0.09	279	V$PAX3_01	0.06	279	V$IK1_01	0.03	279	V$STAT_01	0.06	279	V$AP2ALPHA_03
280	V$IPF1_01	0.03	280	V$TEF_Q6	0.03	280	V$znf143	0.06	280	V$GATA4_Q3	0.07	280	V$AHRHIF_Q6	0.06	280	V$P53_DECAMER_Q2	0.06	280	V$SF1_Q6	0.06	280	V$ESR2	0.08	280	V$TBP_01	0.04	280	V$LBP1_Q6	0.06	280	V$HOXA7_01	0.07	280	V$E2F_Q6	0.03	280	V$GATA_C	0.09	280	V$MYOGENIN_Q6	0.06	280	V$Nr2e3	0.03	280	V$MYOD_Q6	0.06	280	V$PAX8_B
281	V$HOXA5	0.03	281	V$HNF1B	0.03	281	V$PPARG_03	0.06	281	V$OCT1_Q6	0.07	281	V$PR_02	0.06	281	V$DMRT5_01	0.06	281	V$GATA1_02	0.06	281	V$CREBP1CJUN_01	0.08	281	V$TEF_Q6	0.03	281	V$DTYPEPA_B	0.06	281	V$CREB_Q2	0.07	281	V$CRX_Q4	0.03	281	V$EGR3_01	0.09	281	V$STAT1_02	0.05	281	V$AP1_Q2	0.03	281	V$TP53	0.06	281	V$MSX1_01
282	V$CEBP_Q2_01	0.03	282	V$POU6F1_01	0.03	282	V$FOXM1_01	0.05	282	V$FOXJ2_01	0.07	282	V$RUNX1	0.06	282	V$NKX25_01	0.06	282	V$T3R_01	0.06	282	V$SP1_Q6_01	0.08	282	V$USF1	0.03	282	V$GCNF_01	0.06	282	V$RORA_1	0.07	282	V$AREB6_03	0.03	282	V$MEIS1AHOXA9_01	0.09	282	V$PBX1_02	0.05	282	V$KAISO_01	0.02	282	V$EVI1_05	0.06	282	V$FOXO1_Q5
283	V$NMYC_01	0.03	283	V$TLX1::NFIC	0.03	283	V$CREB_02	0.05	283	V$KAISO_01	0.07	283	V$PAX2_02	0.06	283	V$CETS168_Q6	0.06	283	V$HNF3_Q6_01	0.06	283	V$AP2_Q6_01	0.08	283	V$HNF4_01	0.03	283	V$NFY_01	0.06	283	V$HMGIY_Q6	0.07	283	V$DMRT3_01	0.03	283	V$STAT5A_04	0.09	283	V$MSX1_01	0.05	283	V$Pax6	0.02	283	V$ATF3_Q6	0.06	283	V$NFE2_01
284	V$ZIC2_01	0.03	284	V$MYCMAX_02	0.03	284	V$WHN_B	0.05	284	V$LPOLYA_B	0.07	284	V$PBX1_03	0.06	284	V$FREAC7_01	0.06	284	V$AP4_Q6	0.06	284	V$ELF5	0.08	284	V$CLOCKBMAL_Q6	0.03	284	V$Foxa2	0.06	284	V$SP1_Q2_01	0.07	284	V$AR_Q2	0.03	284	V$IRF_Q6_01	0.09	284	V$ELK1_02	0.05	284	V$CREBP1_01	0.02	284	V$RREB1	0.05	284	V$STAT1_02
285	V$FOXC1	0.03	285	V$TBP_Q6	0.03	285	V$GATA3_02	0.05	285	V$HNF4_01	0.06	285	V$TBP	0.06	285	V$USF1	0.06	285	V$HAND1E47_01	0.06	285	V$E2F1_Q4_01	0.08	285	V$IRF2	0.03	285	V$ER_Q6_02	0.06	285	V$OCT_Q6	0.07	285	V$MAX	0.03	285	V$COMP1_01	0.09	285	V$NFKB_C	0.05	285	V$CDPCR3HD_01	0.02	285	V$NF-kappaB	0.05	285	V$STAF_01
286	V$TBX22_01	0.03	286	V$T3R_Q6	0.03	286	V$HSF_Q6	0.05	286	V$DELTAEF1_01	0.06	286	V$LUN1_01	0.06	286	V$GABPA	0.05	286	V$MYCMAX_03	0.06	286	V$GR_01	0.08	286	V$LEF1_Q2_01	0.03	286	V$AR_Q2	0.06	286	V$ELK1_04	0.07	286	V$HIC1_03	0.03	286	V$EVI1_04	0.09	286	V$RORA_2	0.05	286	V$MAX_01	0.02	286	V$TCF4_Q5	0.05	286	V$TEL2_Q6
287	V$CEBP_C	0.03	287	V$MEF2_04	0.03	287	V$TST1_01	0.05	287	V$E2F_Q6	0.06	287	V$E2F_Q6_01	0.06	287	V$HFH8_01	0.05	287	V$RFX1_01	0.06	287	V$FOXJ2_02	0.08	287	V$TCF11_01	0.03	287	V$CDX2_Q5	0.06	287	V$AR_02	0.07	287	V$PAX4_02	0.03	287	V$CREBATF_Q6	0.09	287	V$CDP_02	0.05	287	V$Evi1	0.02	287	V$MMEF2_Q6	0.05	287	V$XFD3_01
288	V$IPF1_Q4_01	0.03	288	V$MAF_Q6_01	0.03	288	V$FOXL1	0.05	288	V$HIC1_02	0.06	288	V$CART1_01	0.06	288	V$NRSF_Q4	0.05	288	V$PAX8_01	0.06	288	V$SREBP1_Q5	0.08	288	V$HNF4_Q6	0.03	288	V$CEBP_Q2_01	0.05	288	V$CEBPB_01	0.07	288	V$NFY_C	0.03	288	V$DMRT3_01	0.09	288	V$EGR2_01	0.05	288	V$T3R_Q6	0.02	288	V$RFX_Q6	0.05	288	V$Egr1
289	V$RFX1_01	0.03	289	V$CEBPA	0.03	289	V$Pax2	0.05	289	V$E2F_Q4	0.06	289	V$ROAZ_01	0.06	289	V$CEBP_01	0.05	289	V$MEIS1AHOXA9_01	0.06	289	V$CMAF_01	0.08	289	V$PAX2_02	0.03	289	V$RXRA::VDR	0.05	289	V$CHX10_01	0.07	289	V$Hand1::Tcfe2a	0.03	289	V$ATF6_01	0.08	289	V$AP3_Q6	0.05	289	V$TBP_Q6	0.02	289	V$SREBP1_Q5	0.05	289	V$BEL1_B
290	V$PPARG_02	0.03	290	V$CEBPGAMMA_Q6	0.03	290	V$MEF2_03	0.05	290	V$CREBP1_01	0.06	290	V$HLF_01	0.06	290	V$NKX61_01	0.05	290	V$CREB_Q4	0.06	290	V$LUN1_01	0.08	290	V$HMEF2_Q6	0.03	290	V$AML_Q6	0.05	290	V$OTX_Q1	0.07	290	V$XFD3_01	0.02	290	V$TAXCREB_02	0.08	290	V$IRF1_01	0.05	290	V$ELK1	0.02	290	V$PAX_Q6	0.05	290	V$GATA1_05
291	V$RXRA::VDR	0.03	291	V$AP1	0.03	291	V$OCT1_02	0.05	291	V$SRF_Q5_01	0.06	291	V$STAT3_02	0.05	291	V$PXR_Q2	0.05	291	V$CREB_Q4_01	0.06	291	V$HMEF2_Q6	0.08	291	V$SP1	0.03	291	V$ATF_B	0.05	291	V$WHN_B	0.07	291	V$ELF1_Q6	0.02	291	V$GC_01	0.08	291	V$TFIII_Q6	0.04	291	V$HAND1E47_01	0.02	291	V$RFX1_02	0.05	291	V$ZF5_01
292	V$MIZF_01	0.03	292	V$AP1_Q4_01	0.03	292	V$LRH1_Q5	0.04	292	V$CDX2_Q5	0.06	292	V$AP1_Q6	0.05	292	V$MZF1_01	0.05	292	V$USF_Q6	0.05	292	V$HES1_Q2	0.08	292	V$XBP1_01	0.03	292	V$STAT1_02	0.05	292	V$SREBP1_Q5	0.07	292	V$OCT1_01	0.02	292	V$LBP1_Q6	0.08	292	V$GAF_Q6	0.04	292	V$MSX1_01	0.02	292	V$ELK4	0.05	292	V$ER_Q6_02
293	V$HOXA7_01	0.03	293	V$GFI1B_01	0.03	293	V$HEN1_02	0.04	293	V$Nobox	0.06	293	V$XFD3_01	0.05	293	V$RORA_2	0.05	293	V$MMEF2_Q6	0.05	293	V$NR2F1	0.08	293	V$SP1_Q6_01	0.03	293	V$CREB_Q4_01	0.05	293	V$E2F1_Q4_01	0.07	293	V$EVI1_02	0.02	293	V$MEF2_Q6_01	0.08	293	V$TEAD1	0.04	293	V$GR_01	0.02	293	V$HMGIY_Q6	0.04	293	V$AP2_Q6
294	V$NKX22_01	0.03	294	V$STAT5A_03	0.03	294	V$REST	0.04	294	V$IRF2_01	0.05	294	V$HOXA3_01	0.05	294	V$MEIS1AHOXA9_01	0.05	294	V$GATA_Q6	0.05	294	V$FOXD3_01	0.08	294	V$SOX9	0.03	294	V$NKX22_01	0.05	294	V$PR_01	0.07	294	V$PPARG	0.02	294	V$CEBPA	0.08	294	V$MEIS1AHOXA9_01	0.04	294	V$E47_02	0.02	294	V$NFYA	0.04	294	V$EVI1_01
295	V$ZID_01	0.03	295	V$HLF	0.03	295	V$STRA13_01	0.04	295	V$PAX6_Q2	0.05	295	V$MRF2_01	0.05	295	V$OCT1_B	0.05	295	V$GFI1B_01	0.05	295	V$EBF1	0.08	295	V$PPARA_01	0.03	295	V$FLI1_Q6	0.05	295	V$IPF1_Q4_01	0.06	295	V$RUSH1A_02	0.02	295	V$CREBP1_Q2	0.08	295	V$HMX1_01	0.04	295	V$CEBPGAMMA_Q6	0.02	295	V$IRF1_01	0.04	295	V$SREBP2_Q6
296	V$PXRRXR_01	0.03	296	V$CEBPDELTA_Q6	0.03	296	V$CEBPGAMMA_Q6	0.04	296	V$RFX1_01	0.05	296	V$EVI1_04	0.05	296	V$znf143	0.05	296	V$Pou5f1	0.05	296	V$POLY_C	0.08	296	V$TAL1_Q6	0.03	296	V$ELK1_03	0.04	296	V$GATA6_01	0.06	296	V$FOXJ2_02	0.02	296	V$ATF1_Q6	0.08	296	V$EVI1_06	0.04	296	V$HOXA4_Q2	0.02	296	V$IRF2_01	0.04	296	V$MYOD_Q6_01
297	V$COUP_DR1_Q6	0.03	297	V$CEBP_Q2_01	0.03	297	V$FOXD1	0.04	297	V$HAND1E47_01	0.05	297	V$FOX_Q2	0.05	297	V$HEN1_01	0.05	297	V$OCT_C	0.05	297	V$EVI1_04	0.08	297	V$HES1_Q2	0.03	297	V$EVI1_01	0.04	297	V$SOX5_01	0.06	297	V$CDX_Q5	0.02	297	V$NKX25_02	0.08	297	V$MYB_Q5_01	0.04	297	V$FOXO3A_Q1	0.02	297	V$Nkx2-5	0.04	297	V$IRF_Q6_01
298	V$HSF1_Q6	0.03	298	V$RORA_2	0.03	298	V$AFP1_Q6	0.04	298	V$RXRA::VDR	0.05	298	V$AR_03	0.05	298	V$NGFIC_01	0.05	298	V$NUR77_Q5	0.05	298	V$P50RELAP65_Q5_01	0.07	298	V$CREBP1_Q2	0.03	298	V$TAACC_B	0.04	298	V$EVI1_01	0.06	298	V$TAL1_Q6	0.02	298	V$HNF4ALPHA_Q6	0.08	298	V$MEF2_01	0.04	298	V$FREAC2_01	0.02	298	V$IK1_01	0.04	298	V$ETF_Q6
299	V$PPARA_01	0.03	299	V$ATATA_B	0.03	299	V$TFE_Q6	0.04	299	V$VDRRXR_01	0.05	299	V$TEAD1	0.05	299	V$HSF2_01	0.05	299	V$NFAT_Q6	0.05	299	V$CHX10_01	0.07	299	V$PBX1	0.03	299	V$PAX2_01	0.04	299	V$ER_Q6_02	0.06	299	V$T3R_Q6	0.02	299	V$OCT_Q6	0.08	299	V$NR1H2::RXRA	0.04	299	V$CDPCR3_01	0.02	299	V$FXR_IR1_Q6	0.04	299	V$PPARG_01
300	V$DMRT1_01	0.03	300	V$OCT1_06	0.03	300	V$GATA2_01	0.04	300	V$FREAC2_01	0.05	300	V$OSF2_Q6	0.04	300	V$OCT1_05	0.05	300	V$STAT4_01	0.05	300	V$MYOD_Q6	0.07	300	V$SOX5_01	0.03	300	V$AREB6_03	0.04	300	V$PBX1_01	0.06	300	V$NFY_Q6_01	0.02	300	V$ACAAT_B	0.08	300	V$TCF4_Q5	0.04	300	V$OSF2_Q6	0.02	300	V$HFH4_01	0.04	300	V$IK2_01
301	V$USF_Q6_01	0.03	301	V$CREBP1_01	0.03	301	V$FREAC2_01	0.04	301	V$USF_Q6	0.05	301	V$DTYPEPA_B	0.04	301	V$HNF6_Q6	0.05	301	V$HIF1_Q5	0.05	301	V$FOXO4_01	0.07	301	V$EVI1_01	0.03	301	V$ZF5_B	0.04	301	V$PAX6_01	0.06	301	V$CEBPDELTA_Q6	0.02	301	V$CDPCR3HD_01	0.07	301	V$RXRA::VDR	0.04	301	V$Egr1	0.02	301	V$FOXO3_01	0.04	301	V$ALPHACP1_01
302	V$CREBATF_Q6	0.03	302	V$NRF2_Q4	0.03	302	V$PXR_Q2	0.04	302	V$AP1_Q2	0.05	302	V$PAX6_01	0.04	302	V$Foxq1	0.05	302	V$MRF2_01	0.05	302	V$MYCMAX_B	0.07	302	V$MAX	0.03	302	V$ALX4_01	0.04	302	V$GATA3_02	0.06	302	V$E2F1_Q4	0.02	302	V$TBP_Q6	0.07	302	V$AHRHIF_Q6	0.03	302	V$CREB1	0.01	302	V$PBX1_02	0.03	302	V$Hand1::Tcfe2a
303	V$TFIIA_Q6	0.03	303	V$znf143	0.03	303	V$AP1	0.04	303	V$PAX4_01	0.05	303	V$SRF_Q5_02	0.04	303	V$ELK1_01	0.05	303	V$NFY_01	0.05	303	V$Sox17	0.07	303	V$GATA1_06	0.03	303	V$CDX_Q5	0.04	303	V$PAX3_01	0.06	303	V$Esrrb	0.02	303	V$NKX25_01	0.07	303	V$GATA1_01	0.03	303	V$STRA13_01	0.01	303	V$STAT1_01	0.03	303	V$WHN_B
304	V$Tal1::Gata1	0.03	304	V$CEBP_Q3	0.03	304	V$FOXO4_01	0.04	304	V$RFX1_02	0.05	304	V$CREB1	0.04	304	V$MZF1_02	0.05	304	V$E4BP4_01	0.05	304	V$TFIII_Q6	0.07	304	V$IPF1_04	0.03	304	V$Gfi	0.04	304	V$CEBPGAMMA_Q6	0.06	304	V$EBF_Q6	0.02	304	V$Pax2	0.07	304	V$Pax2	0.03	304	V$E2F_01	0.01	304	V$STAT5B_01	0.03	304	V$FOXO4_02
305	V$CRX_Q4	0.03	305	V$IRF_Q6	0.03	305	V$TBX5_Q5	0.04	305	V$SP1_Q4_01	0.05	305	V$HNF4_Q6	0.04	305	V$CLOX_01	0.05	305	V$OCT1_01	0.05	305	V$FOXA1	0.07	305	V$LMO2COM_02	0.03	305	V$CEBPA	0.04	305	V$GATA2_03	0.06	305	V$SMAD4_Q6	0.02	305	V$NFAT_Q4_01	0.07	305	V$HNF1_01	0.03	305	V$HELIOSA_02	0.01	305	V$OLF1_01	0.03	305	V$E2F1
306	V$ELK1_02	0.02	306	V$OCT1_02	0.03	306	V$SPZ1_01	0.04	306	V$CEBP_Q2	0.05	306	V$CTF1_01	0.04	306	V$MYC_Q2	0.04	306	V$GC_01	0.05	306	V$NFE2_01	0.07	306	V$MEIS1AHOXA9_01	0.03	306	V$NF1_Q6	0.04	306	V$CREB_Q4_01	0.06	306	V$ALPHACP1_01	0.02	306	V$GFI1_Q6	0.07	306	V$CEBPB_02	0.03	306	V$NFMUE1_Q6	0.01	306	V$PITX2_Q2	0.03	306	V$HOXA3_01
307	V$RUSH1A_02	0.02	307	V$ELK1_02	0.03	307	V$SREBP1_01	0.04	307	V$CREL_01	0.05	307	V$E2A_Q2	0.04	307	V$SOX_Q6	0.04	307	V$ICSBP_Q6	0.04	307	V$CEBPB_01	0.07	307	V$PU1_Q6	0.03	307	V$FOXO3	0.04	307	V$NFKAPPAB_01	0.06	307	V$OCT1_Q6	0.02	307	V$PBX1	0.07	307	V$ACAAT_B	0.03	307	V$IRF_Q6_01	0.01	307	V$PAX8_01	0.03	307	V$CDPCR3_01
308	V$CMAF_01	0.02	308	V$Hand1::Tcfe2a	0.02	308	V$TGIF_01	0.03	308	V$RSRFC4_01	0.04	308	V$ER_Q6_02	0.04	308	V$R_01	0.04	308	V$PBX1_01	0.04	308	V$ARNT_02	0.07	308	V$IRF1_01	0.02	308	V$Tcfcp2l1	0.04	308	V$CMYB_01	0.06	308	V$MYCMAX_02	0.01	308	V$Nr2e3	0.06	308	V$T3R_01	0.03	308	V$STAT5A_01	0.01	308	V$TAL1ALPHAE47_01	0.03	308	V$AFP1_Q6
309	V$Pou5f1	0.02	309	V$DMRT1_01	0.02	309	V$E2F1_Q3_01	0.03	309	V$E4BP4_01	0.04	309	V$E2F_03	0.04	309	V$SOX9_B1	0.04	309	V$NCX_01	0.04	309	V$CEBP_01	0.07	309	V$APOLYA_B	0.02	309	V$AR_03	0.03	309	V$EGR2_01	0.06	309	V$IPF1_01	0.01	309	V$USF_02	0.06	309	V$STAT3_02	0.03	309	V$SRY	0.01	309	V$HNF4_Q6_01	0.03	309	V$HMX1_01
310	V$IK1_01	0.02	310	V$HTF_01	0.02	310	V$SRF_Q4	0.03	310	V$NFE2L2	0.04	310	V$Sox2	0.04	310	V$STAT_01	0.04	310	V$ARNT_01	0.04	310	V$PAX4_02	0.07	310	V$RORA1_01	0.02	310	V$AP1	0.03	310	V$EVI1_06	0.06	310	V$E2F1_Q6_01	0.01	310	V$CETS1P54_01	0.06	310	V$TCF11_01	0.03	310	V$FOXL1	0.01	310	V$CREB_Q4_01	0.03	310	V$EVI1_06
311	V$TEF_Q6	0.02	311	V$OCT1_B	0.02	311	V$HNF1_Q6_01	0.03	311	V$FOXO4_01	0.04	311	V$PAX5_02	0.04	311	V$HSF_Q6	0.04	311	V$IRF_Q6	0.04	311	V$USF_01	0.07	311	V$GATA2_03	0.02	311	V$MYC_Q2	0.03	311	V$LEF1_Q2_01	0.06	311	V$STAT5B_01	0.01	311	V$ESR2	0.06	311	V$AP2_Q3	0.03	311	V$NKX61_01	0.01	311	V$HIF1_Q3	0.03	311	V$AP4_Q6_01
312	V$EVI1_04	0.02	312	V$TAL1BETAITF2_01	0.02	312	V$TCF11_01	0.03	312	V$NUR77_Q5	0.04	312	V$USF_Q6	0.04	312	V$HNF1B	0.04	312	V$NR3C1	0.04	312	V$Pax4	0.07	312	V$MYB_Q5_01	0.02	312	V$STAT5A_03	0.03	312	V$BRN2_01	0.06	312	V$Ar	0.01	312	V$IRF1	0.06	312	V$NFYA	0.03	312	V$ALX4_01	0.01	312	V$PAX1_B	0.03	312	V$ISRE_01
313	V$FXR_IR1_Q6	0.02	313	V$LXR_DR4_Q3	0.02	313	V$POU6F1_01	0.03	313	V$Gata1	0.04	313	V$Myc	0.04	313	V$NCX_01	0.04	313	V$ATF1_Q6	0.04	313	V$GATA_Q6	0.07	313	V$HNF6_Q6	0.02	313	V$PADS_C	0.03	313	V$NCX_01	0.06	313	V$NKX25_02	0.01	313	V$GATA_Q6	0.06	313	V$LBP1_Q6	0.03	313	V$OTX_Q1	0.01	313	V$LXR_DR4_Q3	0.02	313	V$E2F1_Q4
314	V$PBX1	0.02	314	V$RORA2_01	0.02	314	V$CDXA_01	0.03	314	V$POU6F1_01	0.04	314	V$BRCA1	0.04	314	V$STRA13_01	0.04	314	V$STRA13_01	0.04	314	V$RORA_1	0.07	314	V$OCT1_01	0.02	314	V$HNF1_Q6_01	0.03	314	V$OCT1_01	0.06	314	V$NFAT_Q6	0.01	314	V$MZF1_01	0.06	314	V$ZNF515_01	0.03	314	V$FOXA1	0.01	314	V$NHLH1	0.02	314	V$GABP_B
315	V$COUPTF_Q6	0.02	315	V$PXR_Q2	0.02	315	V$ETS2_Q6	0.03	315	V$STAT5B_01	0.04	315	V$SRF_Q5_01	0.04	315	V$ATF1_Q6	0.04	315	V$OCT1_02	0.04	315	V$AR_Q2	0.07	315	V$OCT_C	0.02	315	V$ROAZ_01	0.03	315	V$STAT5A_03	0.05	315	V$OCT1_07	0.01	315	V$PPARA_01	0.06	315	V$LPOLYA_B	0.03	315	V$CREBP1CJUN_01	0.01	315	V$E2A_Q6	0.02	315	V$TCF11_01
316	V$FREAC3_01	0.02	316	V$STAT1_03	0.02	316	V$ELK1	0.03	316	V$NKX25_Q5	0.04	316	V$NR1H2::RXRA	0.04	316	V$VMYB_02	0.04	316	V$ATF_B	0.04	316	V$E2F1_Q3	0.07	316	V$NFATC2	0.02	316	V$CREB_Q4	0.03	316	V$STAT6_02	0.05	316	V$RSRFC4_01	0.01	316	V$PXRRXR_02	0.06	316	V$MAZR_01	0.03	316	V$Myb	0.01	316	V$MYC_Q2	0.02	316	V$GATA6_01
317	V$ATATA_B	0.02	317	V$E47_02	0.02	317	V$AHRARNT_02	0.02	317	V$PLZF_02	0.04	317	V$Pou5f1	0.04	317	V$AP1_Q2	0.04	317	V$EN1_01	0.04	317	V$RELA	0.06	317	V$MZF1_01	0.02	317	V$FREAC4_01	0.03	317	V$NKX62_Q2	0.05	317	V$IRF1	0.01	317	V$OCT1_01	0.06	317	V$NKX25_02	0.03	317	V$YY1_Q6	0.01	317	V$ZIC2_01	0.02	317	V$NFY_C
318	V$NR1H2::RXRA	0.02	318	V$USF_02	0.02	318	V$BLIMP1_Q6	0.02	318	V$RORA_2	0.04	318	V$NERF_Q2	0.04	318	V$IPF1_01	0.04	318	V$SOX5_01	0.04	318	V$RORA_Q4	0.06	318	V$AP1_Q2_01	0.02	318	V$YY1_Q6	0.03	318	V$PPARG_01	0.05	318	V$CHX10_01	0.01	318	V$PAX3_B	0.06	318	V$HSF1_01	0.02	318	V$ZIC3_01	0.01	318	V$HSF2_01	0.02	318	V$EGR3_01
319	V$NKX62_Q2	0.02	319	V$POLY_C	0.02	319	V$ATF1_Q6	0.02	319	V$EBF_Q6	0.04	319	V$IPF1_Q4_01	0.04	319	V$VJUN_01	0.04	319	V$PAX6_01	0.04	319	V$Hltf	0.06	319	V$SMAD_Q6	0.02	319	V$HFH3_01	0.03	319	V$CREL_01	0.05	319	V$RXRA::VDR	0	319	V$E2F4DP2_01	0.06	319	V$OCT1_07	0.02	319	V$XFD1_01	0.01	319	V$GR_Q6	0.02	319	V$COREBINDINGFACTOR_Q6
320	V$CREBP1_01	0.02	320	V$HFH3_01	0.01	320	V$NRSE_B	0.02	320	V$MYC::MAX	0.04	320	V$HIF1_Q5	0.03	320	V$CREB_Q4	0.04	320	V$HES1_Q2	0.04	320	V$APOLYA_B	0.06	320	V$ESE1_Q3	0.02	320	V$BCL6_Q3	0.03	320	V$GATA3_03	0.05	320	V$DR4_Q2	0	320	V$RXRA::VDR	0.06	320	V$BRCA1	0.02	320	V$Nobox	0.01	320	V$MYOGENIN_Q6	0.02	320	V$OCT1_01
321	V$CART1_01	0.02	321	V$BRCA1	0.01	321	V$FAC1_01	0.02	321	V$PAX8_01	0.03	321	V$LXR_Q3	0.03	321	V$SRF_01	0.04	321	V$FOXD3_01	0.04	321	V$ZIC2_01	0.06	321	V$NFAT_Q4_01	0.02	321	V$MYCMAX_01	0.03	321	V$Pou5f1	0.05	321	V$CTCF_01	0	321	V$E2F1_Q4	0.06	321	V$IPF1_02	0.02	321	V$PR_02	0.01	321	V$CLOCKBMAL_Q6	0.02	321	V$FREAC7_01
322	V$PR_02	0.02	322	V$DMRT7_01	0.01	322	V$EVI1_01	0.02	322	V$CEBPB_02	0.03	322	V$MEF2_Q6_01	0.03	322	V$GATA3_02	0.04	322	V$USF_02	0.03	322	V$PAX2_02	0.06	322	V$FOXO4_02	0.02	322	V$HFH4_01	0.03	322	V$FREAC3_01	0.05	322	V$COREBINDINGFACTOR_Q6	0	322	V$CREBP1_01	0.05	322	V$FREAC4_01	0.02	322	V$PBX1	0.01	322	V$CTCF	0.02	322	V$ARNT_01
323	V$DMRT4_01	0.02	323	V$SOX_Q6	0.01	323	V$MAX	0.02	323	V$SPIB_01	0.03	323	V$NKX61_01	0.03	323	V$BARBIE_01	0.04	323	V$RUNX1	0.03	323	V$HNF6_Q6	0.06	323	V$HNF4_Q6_01	0.02	323	V$ARNT_02	0.03	323	V$STRA13_01	0.05	323	V$E2F1_Q3	0	323	V$SOX_Q6	0.05	323	V$OCT1_04	0.02	323	V$EVI1_05	0.01	323	V$CEBPA_01	0.02	323	V$ZEC_01
324	V$IPF1_04	0.02	324	V$PAX4_04	0.01	324	V$FOXO3A_Q1	0.02	324	V$IRF1	0.03	324	V$HLF	0.03	324	V$MEF2_01	0.04	324	V$Gata1	0.03	324	V$E2F1_Q6	0.06	324	V$XFD3_01	0.02	324	V$IRF7_01	0.03	324	V$RUSH1A_02	0.05	324	V$NFKAPPAB65_01	0	324	V$FOX_Q2	0.05	324	V$ATF1_Q6	0.02	324	V$FOXC1	0.01	324	V$SP1SP3_Q4	0.02	324	V$HNF1_01
325	V$PBX1_02	0.02	325	V$OCT_Q6	0.01	325	V$OLF1_01	0.02	325	V$PAX9_B	0.03	325	V$POLY_C	0.03	325	V$SPZ1_01	0.04	325	V$OTX_Q1	0.03	325	V$TCF11MAFG_01	0.06	325	V$PADS_C	0.02	325	V$PAX6_Q2	0.02	325	V$TEL2_Q6	0.05	325	V$NKX3-1	0	325	V$Ar	0.05	325	V$GCNF_01	0.02	325	V$POU3F2_02	0.01	325	V$AR_Q6	0.01	325	V$CLOX_01
326	V$HNF3B_01	0.02	326	V$AP1FJ_Q2	0.01	326	V$IPF1_Q4	0.02	326	V$LMAF_Q2	0.03	326	V$OCT1_03	0.03	326	V$Pax2	0.03	326	V$CHX10_01	0.03	326	V$CKROX_Q2	0.06	326	V$AP1_Q2	0.02	326	V$CETS168_Q6	0.02	326	V$RORA_2	0.05	326	V$CBF_01	0	326	V$PLAG1	0.05	326	V$TFIIA_Q6	0.02	326	V$CART1_01	0.01	326	V$MEIS1AHOXA9_01	0.01	326	V$CDP_02
327	V$ZEC_01	0.02	327	V$HMEF2_Q6	0.01	327	V$OCT1_B	0.02	327	V$PAX4_02	0.03	327	V$AR_Q6	0.03	327	V$MIZF	0.03	327	V$FEV	0.03	327	V$HSF1_Q6	0.06	327	V$ALX4_01	0.02	327	V$GATA3_03	0.02	327	V$CDX_Q5	0.05	327	V$CDPCR1_01	0	327	V$E2F_Q3	0.05	327	V$HOXA4_Q2	0.02	327	V$SRF	0.01	327	V$CDPCR1_01	0.01	327	V$AREB6_04
328	V$OTX_Q1	0.02	328	V$ELK1_03	0.01	328	V$MEF2_02	0.02	328	V$ZF5_B	0.03	328	V$PAX4_04	0.03	328	V$Esrrb	0.03	328	V$OLF1_01	0.03	328	V$P53_DECAMER_Q2	0.06	328	V$CDPCR3_01	0.02	328	V$PPARG::RXRA	0.02	328	V$RREB1	0.05	328	V$PR_02	0	328	V$COUP_DR1_Q6	0.05	328	V$AMEF2_Q6	0.02	328	V$EFC_Q6	0.01	328	V$RUNX1	0.01	328	V$EGR1_01
329	V$OCT4_01	0.01	329	V$MEIS1BHOXA9_02	0.01	329	V$MTF1_Q4	0.02	329	V$PR_01	0.03	329	V$HNF1_01	0.03	329	V$DMRT7_01	0.03	329	V$EVI1_06	0.03	329	V$HNF3_Q6_01	0.06	329	V$NANOG_01	0.02	329	V$RXR::RAR_DR5	0.02	329	V$Myb	0.05	329	V$GATA1_06	0	329	V$CETS1P54_02	0.05	329	V$NCX_01	0.02	329	V$PPARG	0	329	V$HNF3ALPHA_Q6	0.01	329	V$FOXJ2_02
330	V$IRF1_01	0.01	330	V$PLAG1	0.01	330	V$FOXP1_01	0.02	330	V$FOXO1_02	0.03	330	V$USF_01	0.03	330	V$Egr1	0.03	330	V$FOXO1_02	0.03	330	V$EBOX_Q6_01	0.06	330	V$RORA_1	0.01	330	V$IRF2	0.02	330	V$CEBP_C	0.05	330	V$FOXP1_01	0	330	V$MYCMAX_01	0.05	330	V$SOX9	0.01	330	V$CMYC_02	0	330	V$RP58_01	0.01	330	V$E2F1_Q6_01
331	V$VMAF_01	0.01	331	V$NKX22_01	0.01	331	V$SREBP1_02	0.01	331	V$NGFIC_01	0.03	331	V$NFY_C	0.03	331	V$GATA1_01	0.03	331	V$HP1SITEFACTOR_Q6	0.03	331	V$MEF3_B	0.05	331	V$AR_04	0.01	331	V$MYC::MAX	0.02	331	V$MUSCLE_INI_B	0.04	331	V$E2F1DP2_01	0	331	V$TBP	0.05	331	V$HNF1_C	0.01	331	V$STAT3_01	0	331	V$HNF3_Q6_01	0.01	331	V$SMAD_Q6
332	V$EGR1_01	0.01	332	V$CIZ_01	0.01	332	V$HFH8_01	0.01	332	V$COUPTF_Q6	0.03	332	V$SPI1	0.03	332	V$OCT1_03	0.03	332	V$NFKB_Q6_01	0.03	332	V$CDC5_01	0.05	332	V$CTF1_01	0.01	332	V$CAAT_01	0.02	332	V$SP1_Q4_01	0.04	332	V$RSRFC4_Q2	0	332	V$CREB_01	0.05	332	V$EGR1_01	0.01	332	V$NFAT_Q4_01	0	332	V$USF_Q6_01	0.01	332	V$CHX10_01
333	V$CAP_01	0.01	333	V$GR_Q6_01	0.01	333	V$STAT5A_04	0.01	333	V$HMGIY_Q6	0.03	333	V$CDC5_01	0.03	333	V$AP1_Q2_01	0.03	333	V$AREB6_02	0.03	333	V$AP1_Q6_01	0.05	333	V$OCT1_Q5_01	0.01	333	V$LMO2COM_01	0.02	333	V$AR_03	0.04	333	V$IRF2	0	333	V$NFKAPPAB50_01	0.05	333	V$PAX4_03	0.01	333	V$PR_Q2	0	333	V$NFIL3	0.01	333	V$MAZ_Q6
334	V$NRSE_B	0.01	334	V$NR1H2::RXRA	0.01	334	V$ICSBP_Q6	0.01	334	V$MYB_Q3	0.02	334	V$MEF2_01	0.03	334	V$FXR_IR1_Q6	0.03	334	V$XVENT1_01	0.02	334	V$Foxq1	0.05	334	V$OCT1_B	0.01	334	V$CACD_01	0.02	334	V$GATA_Q6	0.04	334	V$CHOP_01	-0.01	334	V$SOX5_01	0.05	334	V$Myb	0.01	334	V$SPIB	0	334	V$Foxa2	0.01	334	V$LBP1_Q6
335	V$HNF1B	0.01	335	V$USF_Q6_01	0.01	335	V$MAX_01	0.01	335	V$HOXA3_01	0.02	335	V$GFI1_01	0.03	335	V$MEF2_03	0.03	335	V$Nobox	0.02	335	V$HLF	0.05	335	V$FREAC2_01	0.01	335	V$AR_01	0.02	335	V$CREBP1_01	0.04	335	V$TFIIA_Q6	-0.01	335	V$ETS1_B	0.05	335	V$CBF_02	0.01	335	V$IPF1_01	0	335	V$COMP1_01	0.01	335	V$FOXO4_01
336	V$DMRT5_01	0.01	336	V$GATA2_03	0	336	V$LDSPOLYA_B	0.01	336	V$AR_04	0.02	336	V$RXR::RAR_DR5	0.03	336	V$LEF1_Q2_01	0.03	336	V$En1	0.02	336	V$RFX1_02	0.05	336	V$SRF_Q5_02	0.01	336	V$HNF6_Q6	0.01	336	V$OCT4_02	0.04	336	V$WHN_B	-0.01	336	V$GEN_INI3_B	0.04	336	V$SEF1_C	0.01	336	V$AP1_Q4_01	0	336	V$PPARG::RXRA	0.01	336	V$EGR_Q6
337	V$MAZ_Q6	0.01	337	V$NFAT_Q6	0	337	V$BRACH_01	0.01	337	V$ZTA_Q2	0.02	337	V$E2F1_Q3	0.03	337	V$E2F_02	0.03	337	V$AP2_Q6_01	0.02	337	V$CEBPDELTA_Q6	0.05	337	V$FOXF2	0.01	337	V$NKX25_01	0.01	337	V$OCT_C	0.04	337	V$EVI1_04	-0.01	337	V$GEN_INI_B	0.04	337	V$FREAC3_01	0.01	337	V$PIT1_Q6	0	337	V$FREAC4_01	0.01	337	V$HNF1B
338	V$AHRHIF_Q6	0.01	338	V$XFD1_01	0	338	V$P53_01	0.01	338	V$POU3F2_01	0.02	338	V$ALX4_01	0.02	338	V$HNF1_Q6	0.03	338	V$MTATA_B	0.02	338	V$NKX22_01	0.05	338	V$NMYC_01	0.01	338	V$MEF2_01	0.01	338	V$Foxd3	0.04	338	V$TEF_Q6	-0.01	338	V$NRSE_B	0.04	338	V$REL	0.01	338	V$HNF3ALPHA_Q6	0	338	V$HNF1_Q6	0	338	V$E2F_01
339	V$CEBPB_01	0.01	339	V$NRSF_Q4	0	339	V$AP3_Q6	0.01	339	V$AFP1_Q6	0.02	339	V$SF1_Q6	0.02	339	V$AP1_01	0.03	339	V$Ar	0.02	339	V$GATA2_02	0.05	339	V$Myb	0.01	339	V$E2F1_Q3	0.01	339	V$SRF_Q5_02	0.04	339	V$TBP_Q6	-0.01	339	V$PAX2_02	0.04	339	V$AR_03	0.01	339	V$MEF2_02	0	339	V$SP1_Q4_01	0	339	V$Myb
340	V$PPAR_DR1_Q2	0.01	340	V$AREB6_04	0	340	V$XFD2_01	0.01	340	V$MEIS1AHOXA9_01	0.02	340	V$RP58_01	0.02	340	V$OCT1_06	0.03	340	V$PARP_Q3	0.02	340	V$DBP_Q6	0.05	340	V$MEF2_03	0.01	340	V$OTX_Q1	0.01	340	V$HNF6_Q6	0.04	340	V$SPIB	-0.01	340	V$NFKAPPAB_01	0.04	340	V$BCL6_Q3	0.01	340	V$FREAC4_01	0	340	V$CP2_01	0	340	V$AMEF2_Q6
341	V$RREB1_01	0.01	341	V$HIF1A::ARNT	0	341	V$EFC_Q6	0.01	341	V$RUSH1A_02	0.02	341	V$OCT1_02	0.02	341	V$TEAD1	0.03	341	V$MZF1_01	0.02	341	V$PAX3_01	0.05	341	V$YY1_01	0.01	341	V$AP1_Q6_01	0.01	341	V$POU3F2_01	0.04	341	V$FOXO3_01	-0.01	341	V$ZIC1_01	0.04	341	V$IRF1	0.01	341	V$LFA1_Q6	0	341	V$GATA1_02	0	341	V$ZIC2_01
342	V$AREB6_03	0.01	342	V$ETS_Q6	0	342	V$RREB1	0.01	342	V$VMYB_02	0.02	342	V$FXR_Q3	0.02	342	V$FOXF2	0.03	342	V$CLOCKBMAL_Q6	0.02	342	V$E2F1DP1_01	0.05	342	V$YY1_Q6	0.01	342	V$NFKB_Q6_01	0.01	342	V$POU6F1_01	0.04	342	V$STAT_01	-0.01	342	V$DMRT4_01	0.04	342	V$CDPCR3_01	0.01	342	V$FOXJ2_01	0	342	V$CREB_Q4	0	342	V$MEIS1AHOXA9_01
343	V$LXR_Q3	0.01	343	V$FOXC1	0	343	V$GTF2IRD1_01	0.01	343	V$BRN2_01	0.02	343	V$RORA_Q4	0.02	343	V$CIZ_01	0.02	343	V$PAX5_02	0.02	343	V$DMRT2_01	0.05	343	V$MSX1_01	0.01	343	V$MTF1_Q4	0.01	343	V$HELIOSA_02	0.04	343	V$COUP_DR1_Q6	-0.01	343	V$CREB_Q4	0.04	343	V$TEF_Q6	0.01	343	V$HNF3_Q6	0	343	V$OCT1_02	0	343	V$CEBPA_01
344	V$IRF1_Q6	0.01	344	V$TAACC_B	0	344	V$MSX1_01	0.01	344	V$IPF1_02	0.02	344	V$GR_01	0.02	344	V$NFE2L2	0.02	344	V$MINI20_B	0.02	344	V$MAX_01	0.05	344	V$COUP_DR1_Q6	0.01	344	V$PBX_Q3	0.01	344	V$SMAD_Q6_01	0.04	344	V$E2F1_Q6	-0.01	344	V$CREB_Q2_01	0.04	344	V$HIF1A::ARNT	0.01	344	V$EVI1_06	0	344	V$MEF2_03	0	344	V$MEF3_B
345	V$MEF2_01	0.01	345	V$BRN2_01	0	345	V$PAX2_01	0.01	345	V$FOXM1_01	0.02	345	V$FXR_IR1_Q6	0.02	345	V$PBX1_02	0.02	345	V$AR_Q2	0.02	345	V$BCL6_Q3	0.04	345	V$DTYPEPA_B	0.01	345	V$AP4_Q6_01	0	345	V$PBX1_02	0.04	345	V$IPF1_Q4_01	-0.01	345	V$AR_02	0.04	345	V$NFAT_Q6	0.01	345	V$GATA2_03	0	345	V$HSF_Q6	0	345	V$MEF2_02
346	V$ATF6_01	0.01	346	V$AR_02	0	346	V$AP2ALPHA_02	0.01	346	V$XFD1_01	0.02	346	V$CHOP_01	0.01	346	V$ZIC3_01	0.02	346	V$SPZ1_01	0.02	346	V$USF_C	0.04	346	V$MYB_Q6	0.01	346	V$HSF_Q6	0	346	V$HMX1_01	0.04	346	V$LPOLYA_B	-0.01	346	V$E2F1DP1RB_01	0.04	346	V$CDC5_01	0.01	346	V$CDP_01	0	346	V$NKX62_Q2	0	346	V$GATA1_03
347	V$AIRE_01	0.01	347	V$ATF6_01	0	347	V$AP1_Q4_01	0.01	347	V$CDC5_01	0.02	347	V$CLOX_01	0.01	347	V$STAT1_02	0.02	347	V$HSF1_01	0.02	347	V$E2F1DP2_01	0.04	347	V$FOXD1	0.01	347	V$CREBATF_Q6	0	347	V$HLF_01	0.04	347	V$MMEF2_Q6	-0.02	347	V$E2F4DP1_01	0.04	347	V$CMYB_01	0.01	347	V$APOLYA_B	0	347	V$OCT1_Q5_01	0	347	V$NKX3A_01
348	V$P53_DECAMER_Q2	0.01	348	V$VMYB_01	0	348	V$AP1_01	0.01	348	V$OCT1_07	0.02	348	V$E2F_Q4_01	0.01	348	V$ELK4	0.02	348	V$Ddit3::Cebpa	0.02	348	V$MYCMAX_02	0.04	348	V$RXRA::VDR	0.01	348	V$AREB6_02	0	348	V$COMP1_01	0.04	348	V$FREAC2_01	-0.02	348	V$PXR_Q2	0.04	348	V$ZIC1_01	0.01	348	V$RORA1_01	0	348	V$VDR_Q3	0	348	V$AML_Q6
349	V$BRCA_01	0.01	349	V$OTX_Q1	0	349	V$NRF1_Q6	0.01	349	V$Tcfcp2l1	0.02	349	V$HOXA7_01	0.01	349	V$AHRARNT_02	0.02	349	V$RORA_2	0.02	349	V$TBX5_Q5	0.04	349	V$AREB6_01	0.01	349	V$E2F1_Q6	0	349	V$GATA2_02	0.04	349	V$TST1_01	-0.02	349	V$STAT6_01	0.04	349	V$AP1_01	0.01	349	V$MYOD_Q6	0	349	V$USF_01	0	349	V$TFAP2A
350	V$CKROX_Q2	0.01	350	V$FOXF2	0	350	V$USF1	0.01	350	V$ELF5	0.02	350	V$OCT1_04	0.01	350	V$BRCA_01	0.02	350	V$VBP_01	0.02	350	V$T	0.04	350	V$FREAC4_01	0.01	350	V$HSF1_01	0	350	V$CRX_Q4	0.04	350	V$HLF_01	-0.02	350	V$HLF	0.04	350	V$MYC::MAX	0.01	350	V$AP1	0	350	V$Myc	-0.01	350	V$GAF_Q6
351	V$NKX3A_01	0.01	351	V$HNF1_Q6_01	0	351	V$E47_02	0.01	351	V$SRY	0.02	351	V$FOXO1_02	0.01	351	V$NFKAPPAB65_01	0.02	351	V$NFIL3	0.02	351	V$STAT1_01	0.04	351	V$MAZR_01	0	351	V$GATA2_03	0	351	V$E2F1DP1RB_01	0.03	351	V$CACBINDINGPROTEIN_Q6	-0.02	351	V$SOX9	0.04	351	V$AP1_Q6_01	0.01	351	V$MTF1_Q4	0	351	V$SMAD_Q6	-0.01	351	V$Nkx2-5
352	V$USF_01	0	352	V$SRY	0	352	V$MIZF	0.01	352	V$PPARG_01	0.02	352	V$MAX	0.01	352	V$CEBP_Q3	0.02	352	V$RORA2_01	0.02	352	V$RORA1_01	0.04	352	V$PBX1_01	0	352	V$PAX4_03	0	352	V$E2F4DP1_01	0.03	352	V$GZF1_01	-0.02	352	V$AP2ALPHA_03	0.04	352	V$MYCMAX_02	0.01	352	V$DMRT4_01	0	352	V$NFKB1	-0.01	352	V$E2F_Q3
353	V$PXR_Q2	0	353	V$OCT1_03	0	353	V$OCT_Q6	0.01	353	V$DR3_Q4	0.02	353	V$E2F1DP1_01	0.01	353	V$VBP_01	0.02	353	V$YY1_01	0.01	353	V$SREBP1_01	0.04	353	V$PR_01	0	353	V$HLF_01	0	353	V$MEIS1AHOXA9_01	0.03	353	V$PBX1_01	-0.02	353	V$POU6F1_01	0.04	353	V$MAX	0.01	353	V$DEC_Q1	0	353	V$CETS1P54_01	-0.01	353	V$NFAT_Q4_01
354	V$E2A_Q6	0	354	V$EVI1_06	0	354	V$MUSCLE_INI_B	0	354	V$S8_01	0.02	354	V$RORA_1	0.01	354	V$CREB1	0.02	354	V$AMEF2_Q6	0.01	354	V$MYCMAX_03	0.04	354	V$HFH1_01	0	354	V$ZNF515_01	0	354	V$EN1_01	0.03	354	V$MEIS1BHOXA9_02	-0.02	354	V$FAC1_01	0.03	354	V$E4F1_Q6	0.01	354	V$TBX22_01	0	354	V$TFE_Q6	-0.01	354	V$HELIOSA_01
355	V$NFKB1	0	355	V$HNF6_Q6	0	355	V$NFE2_01	0	355	V$CHX10_01	0.02	355	V$RORA1_01	0.01	355	V$P53_01	0.02	355	V$OCT1_B	0.01	355	V$Pax6	0.04	355	V$E4BP4_01	0	355	V$VMYB_01	0	355	V$CHOP_01	0.03	355	V$RXRLXRB_01	-0.02	355	V$CEBPA_01	0.03	355	V$AR_Q2	0.01	355	V$CDPCR1_01	0	355	V$TCF11_01	-0.01	355	V$MYOD_Q6
356	V$AP2ALPHA_01	0	356	V$CDPCR3HD_01	0	356	V$UF1H3BETA_Q6	0	356	V$FXR_IR1_Q6	0.02	356	V$TAL1BETAE47_01	0.01	356	V$ALX4_01	0.02	356	V$CLOX_01	0.01	356	V$CTF1_01	0.04	356	V$VMYB_01	0	356	V$LMO2COM_02	0	356	V$PITX2_Q2	0.03	356	V$TAL1BETAE47_01	-0.02	356	V$STAF_02	0.03	356	V$LRF_Q2	0	356	V$BRCA1	-0.01	356	V$PAX2_01	-0.01	356	V$BRACH_01
357	V$REL	0	357	V$IPF1_01	0	357	V$IRF2_01	0	357	V$MEF2_Q6_01	0.01	357	V$KROX_Q6	0.01	357	V$HNF1_01	0.02	357	V$CEBPA_01	0.01	357	V$LDSPOLYA_B	0.04	357	V$AIRE_02	0	357	V$EVI1_06	0	357	V$FOXO3_01	0.03	357	V$LXR_DR4_Q3	-0.02	357	V$PIT1_Q6	0.03	357	V$ERR1_Q2	0	357	V$MEF2_04	-0.01	357	V$PAX8_B	-0.01	357	V$HSF2_01
358	V$OCT1_07	0	358	V$SOX5_01	0	358	V$NRF2_01	0	358	V$HNF3_Q6_01	0.01	358	V$MYCMAX_01	0	358	V$CMYC_01	0.02	358	V$DTYPEPA_B	0.01	358	V$AREB6_01	0.04	358	V$CHOP_01	0	358	V$CDP_01	0	358	V$PBX1	0.03	358	V$S8_01	-0.02	358	V$GLI_Q2	0.03	358	V$POU6F1_01	0	358	V$XFD2_01	-0.01	358	V$E2F1_Q3_01	-0.01	358	V$PLAG1
359	V$NRSF_01	0	359	V$GATA3_03	0	359	V$STAT5B_01	0	359	V$PBX1_01	0.01	359	V$GATA1_03	0	359	V$ZIC1_01	0.02	359	V$WHN_B	0.01	359	V$RXRLXRB_01	0.04	359	V$BRCA_01	0	359	V$CDP_02	0	359	V$GCM_Q2	0.03	359	V$OCT1_02	-0.02	359	V$IPF1_02	0.03	359	V$HOX13_01	0	359	V$HOXA5	-0.01	359	V$FAC1_01	-0.01	359	V$FEV
360	V$SRY_02	0	360	V$CDP_01	0	360	V$AREB6_02	0	360	V$GLI_Q2	0.01	360	V$IPF1_02	0	360	V$Foxa2	0.02	360	V$ZTA_Q2	0.01	360	V$FOXO3_01	0.04	360	V$POU6F1_01	0	360	V$E2_Q6	0	360	V$MMEF2_Q6	0.03	360	V$CMYC_01	-0.02	360	V$SP3_Q3	0.03	360	V$EBOX_Q6_01	0	360	V$PPARG_01	-0.01	360	V$MYCMAX_01	-0.02	360	V$HNF4_01
361	V$FOXF2	0	361	V$HOXA4_Q2	0	361	V$AR_Q6	0	361	V$BACH1_01	0.01	361	V$E4BP4_01	0	361	V$BCL6_01	0.02	361	V$SF1_Q6_01	0.01	361	V$E2F_Q4	0.04	361	V$HTF_01	0	361	V$ZTA_Q2	0	361	V$E2_Q6	0.03	361	V$DEAF1_01	-0.02	361	V$CLOCKBMAL_Q6	0.03	361	V$NRF1_Q6	0	361	V$SREBP1_01	-0.01	361	V$PBX1_03	-0.02	361	V$HNF3B_01
362	V$E2F_03	0	362	V$HOXA5	0	362	V$TP53	0	362	V$IPF1_Q4	0.01	362	V$VMYB_01	0	362	V$CEBP_Q2_01	0.02	362	V$TBP_Q6	0.01	362	V$YY1_Q6_02	0.03	362	V$GATA3_03	0	362	V$EVI1_02	0	362	V$E47_01	0.03	362	V$LHX3_01	-0.02	362	V$MYCMAX_03	0.03	362	V$HNF4_DR1_Q3	0	362	V$SRF_Q5_02	-0.01	362	V$AP1_Q2_01	-0.02	362	V$BACH1_01
363	V$ELF5_01	0	363	V$APOLYA_B	0	363	V$MYOD_Q6_01	0	363	V$MEF2_01	0.01	363	V$DMRT4_01	0	363	V$CAP_01	0.02	363	V$TAXCREB_01	0.01	363	V$S8_01	0.03	363	V$HSF2_01	0	363	V$Mycn	0	363	V$E2F_03	0.03	363	V$MAF_Q6	-0.02	363	V$NGFIC_01	0.03	363	V$MEIS1_01	0	363	V$TGIF_01	-0.01	363	V$TLX1::NFIC	-0.02	363	V$SRF_Q6
364	V$VMYB_01	0	364	V$GZF1_01	0	364	V$HOX13_01	-0.01	364	V$DMRT5_01	0.01	364	V$SMAD_Q6_01	0	364	V$GCNF_01	0.02	364	V$CDPCR1_01	0.01	364	V$USF_Q6_01	0.03	364	V$CDP_01	0	364	V$SOX_Q6	0	364	V$E2F_Q6_01	0.03	364	V$GATA_C	-0.02	364	V$NR1H2::RXRA	0.03	364	V$RBPJK_01	0	364	V$ATF_01	-0.01	364	V$PADS_C	-0.02	364	V$PADS_C
365	V$EVI1_06	0	365	V$NKX62_Q2	0	365	V$LMO2COM_01	-0.01	365	V$FOXP3_Q4	0.01	365	V$LYF1_01	0	365	V$GFI1_01	0.02	365	V$NFATC2	0	365	V$SF1_Q6_01	0.03	365	V$VJUN_01	0	365	V$Myf	0	365	V$GCNF_01	0.03	365	V$AP1_Q4_01	-0.02	365	V$USF_01	0.03	365	V$HNF4_Q6	0	365	V$AP1_C	-0.01	365	V$CREB_Q2	-0.02	365	V$STAT6_01
366	V$CDPCR3_01	0	366	V$HNF1A	0	366	V$POLY_C	-0.01	366	V$CEBP_C	0.01	366	V$ESR2	0	366	V$PAX6_Q2	0.02	366	V$E2F1_Q4	0	366	V$AP1_Q4_01	0.03	366	V$POU3F2_01	0	366	V$AP2ALPHA_03	0	366	V$GATA1_03	0.03	366	V$RORA_1	-0.03	366	V$CDXA_01	0.03	366	V$NFY_Q6_01	0	366	V$CTF1_01	-0.01	366	V$Mafb	-0.02	366	V$Zfx
367	V$FOXL1	0	367	V$Nkx2-5	0	367	V$PU1_01	-0.01	367	V$NKX25_01	0.01	367	V$ATF3_Q6	0	367	V$CREBATF_Q6	0.02	367	V$E2F_Q3	0	367	V$SREBP1_Q6	0.03	367	V$Pax6	0	367	V$PAX3_B	0	367	V$E2F_Q3_01	0.03	367	V$SREBP1_01	-0.03	367	V$NKX62_Q2	0.02	367	V$ARP1_01	0	367	V$PAX3_01	-0.01	367	V$DBP_Q6	-0.03	367	V$XFD2_01
368	V$MYCMAX_03	0	368	V$FOXL1	0	368	V$GATA6_01	-0.01	368	V$NKX62_Q2	0.01	368	V$VMYB_02	0	368	V$OCT_C	0.01	368	V$MYCMAX_B	0	368	V$Nr2e3	0.03	368	V$GZF1_01	0	368	V$GATA6_01	0	368	V$HFH1_01	0.02	368	V$CREBP1CJUN_01	-0.03	368	V$MAX	0.02	368	V$RORA_Q4	0	368	V$DTYPEPA_B	-0.02	368	V$ZNF219_01	-0.03	368	V$FOXJ2_01
369	V$IK_Q5	0	369	V$POU1F1_Q6	0	369	V$BCL6_Q3	-0.01	369	V$LMO2COM_02	0.01	369	V$RBPJK_Q4	0	369	V$EVI1_04	0.01	369	V$FOXJ2_02	0	369	V$ZNF219_01	0.03	369	V$CDX2_Q5	0	369	V$YY1_01	0	369	V$CEBPA_01	0.02	369	V$MRF2_01	-0.03	369	V$HNF1A	0.02	369	V$NKX25_Q5	0	369	V$TATA_01	-0.02	369	V$ZIC3_01	-0.03	369	V$VMAF_01
370	V$MYB_Q6	0	370	V$LPOLYA_B	0	370	V$EBOX_Q6_01	-0.01	370	V$HNF3B_01	0.01	370	V$TST1_01	-0.01	370	V$FOXJ2_01	0.01	370	V$VMYB_01	0	370	V$HNF3_Q6	0.03	370	V$CART1_01	0	370	V$FOXL1	-0.01	370	V$MEIS1BHOXA9_02	0.02	370	V$YY1_01	-0.03	370	V$CDC5_01	0.02	370	V$EVI1_03	0	370	V$PITX2_Q2	-0.02	370	V$E2_Q6_01	-0.03	370	V$NF1_Q6
371	V$SRY	0	371	V$Nobox	0	371	V$HTF_01	-0.01	371	V$COREBINDINGFACTOR_Q6	0.01	371	V$CREL_01	-0.01	371	V$SEF1_C	0.01	371	V$OCT1_03	0	371	V$FOXO1_01	0.03	371	V$PBX1_02	0	371	V$IPF_03	-0.01	371	V$EGR3_01	0.02	371	V$CLOX_01	-0.03	371	V$Evi1	0.02	371	V$MZF1_01	0	371	V$En1	-0.02	371	V$NMYC_01	-0.03	371	V$HIF1A::ARNT
372	V$HNF1_C	0	372	V$IPF_03	0	372	V$ATF6_01	-0.01	372	V$OCT_C	0.01	372	V$NFIL3	-0.01	372	V$AP4_Q6	0.01	372	V$FOX_Q2	0	372	V$GATA3_02	0.03	372	V$CREBP1CJUN_01	0	372	V$MYB_Q5_01	-0.01	372	V$TLX1::NFIC	0.02	372	V$VBP_01	-0.03	372	V$MEF3_B	0.02	372	V$PBX1_03	0	372	V$FOXD3_01	-0.02	372	V$XFD2_01	-0.03	372	V$OCT1_B
373	V$CREL_01	0	373	V$Hltf	0	373	V$MEF2_Q6_01	-0.01	373	V$NKX22_01	0.01	373	V$OLF1_01	-0.01	373	V$REL	0.01	373	V$TATA_C	0	373	V$LXR_DR4_Q3	0.03	373	V$CREBATF_Q6	0	373	V$E2F_Q6_01	-0.01	373	V$FOXL1	0.02	373	V$E4BP4_01	-0.03	373	V$PBX_Q3	0.02	373	V$NRF2_01	0	373	V$IPF1_Q4_01	-0.02	373	V$RORA_Q4	-0.03	373	V$HNF4_Q6
374	V$POU1F1_Q6	0	374	V$PBX1	0	374	V$DTYPEPA_B	-0.01	374	V$PITX2_Q2	0.01	374	V$IRF_Q6	-0.01	374	V$SRF_Q6	0.01	374	V$CDC5_01	0	374	V$AREB6_02	0.02	374	V$HOXA7_01	0	374	V$PPAR_DR1_Q2	-0.01	374	V$CTF1_01	0.02	374	V$RORA2_01	-0.03	374	V$LEF1_Q2_01	0.02	374	V$POLY_C	-0.01	374	V$EN1_01	-0.02	374	V$HP1SITEFACTOR_Q6	-0.04	374	V$HNF4A
375	V$HOXA3_01	0	375	V$EGR2_01	0	375	V$TCF4_Q5	-0.01	375	V$FOXO3_01	0	375	V$TBX5_Q5	-0.01	375	V$ATF6_01	0.01	375	V$NKX25_02	0	375	V$GATA1_02	0.02	375	V$HLF	0	375	V$OCT1_02	-0.01	375	V$MINI19_B	0.02	375	V$HEB_Q6	-0.03	375	V$CEBP_Q2	0.02	375	V$NKX3A_01	-0.01	375	V$FOXO4_02	-0.02	375	V$CREBP1_01	-0.04	375	V$E2F1DP1RB_01
376	V$INSM1	0	376	V$MAX	0	376	V$GATA1_05	-0.01	376	V$E2F_01	0	376	V$COUPTF_Q6	-0.01	376	V$NFKB_C	0.01	376	V$ATATA_B	0	376	V$CLOCKBMAL_Q6	0.02	376	V$CDP_02	0	376	V$SRF_Q4	-0.01	376	V$HFH3_01	0.02	376	V$HNF3_Q6	-0.03	376	V$CDPCR1_01	0.02	376	V$POU1F1_Q6	-0.01	376	V$CBF_01	-0.02	376	V$OCT1_B	-0.04	376	V$E2F_02
377	V$SPZ1_01	-0.01	377	V$SRF_Q4	0	377	V$Klf4	-0.01	377	V$ETS2_Q6	0	377	V$MYB_Q5_01	-0.01	377	V$PAX3_01	0.01	377	V$Sox2	0	377	V$NKX25_01	0.02	377	V$OCT1_02	0	377	V$RBPJK_01	-0.01	377	V$IK_Q5	0.02	377	V$BCL6_01	-0.03	377	V$TFAP2A	0.02	377	V$E2F_Q4	-0.01	377	V$FOX_Q2	-0.02	377	V$OCT1_03	-0.04	377	V$E2F4DP1_01
378	V$SP1_Q4_01	-0.01	378	V$PIT1_Q6	0	378	V$PPARG_02	-0.01	378	V$AP1	0	378	V$EVI1_01	-0.01	378	V$XBP1_01	0.01	378	V$NKX3-1	0	378	V$COMP1_01	0.02	378	V$NKX25_02	0	378	V$TAL1ALPHAE47_01	-0.01	378	V$AP1FJ_Q2	0.02	378	V$ZIC2_01	-0.03	378	V$BACH2_01	0.02	378	V$Nobox	-0.01	378	V$HOXA3_01	-0.02	378	V$GABP_B	-0.04	378	V$AR_02
379	V$AP1_Q4	-0.01	379	V$POU3F2_01	0	379	V$NF-kappaB	-0.01	379	V$AP1_Q4_01	0	379	V$ATATA_B	-0.01	379	V$AR_04	0.01	379	V$PLZF_02	0	379	V$AR_04	0.02	379	V$BACH1_01	0	379	V$IRF1_Q6	-0.01	379	V$FOXJ2_01	0.02	379	V$STRA13_01	-0.03	379	V$MAX_01	0.02	379	V$S8_01	-0.01	379	V$PAX4_02	-0.02	379	V$HEB_Q6	-0.04	379	V$IPF1_Q4
380	V$LFA1_Q6	-0.01	380	V$NKX61_01	0	380	V$NFKB_Q6_01	-0.01	380	V$HNF3_Q6	0	380	V$HNF3ALPHA_Q6	-0.02	380	V$Ddit3::Cebpa	0.01	380	V$IPF1_04	0	380	V$MEIS1AHOXA9_01	0.02	380	V$GCM_Q2	0	380	V$AP1_Q4_01	-0.01	380	V$BCL6_Q3	0.02	380	V$HELIOSA_02	-0.03	380	V$GATA3_01	0.02	380	V$E2_Q6_01	-0.01	380	V$E2F_Q4_01	-0.02	380	V$PPAR_DR1_Q2	-0.04	380	V$VMYB_01
381	V$E2F_Q3	-0.01	381	V$HFH4_01	0	381	V$CREBP1_01	-0.01	381	V$Pou5f1	0	381	V$SOX_Q6	-0.02	381	V$Tal1::Gata1	0.01	381	V$HLF_01	0	381	V$PR_02	0.02	381	V$ATF_01	0	381	V$Nobox	-0.02	381	V$VJUN_01	0.02	381	V$FOXP3_Q4	-0.03	381	V$MEF2_04	0.02	381	V$CIZ_01	-0.01	381	V$MEF2_01	-0.02	381	V$TAXCREB_01	-0.04	381	V$TEF_Q6
382	V$GATA_C	-0.01	382	V$Pax6	0	382	V$Myb	-0.01	382	V$STRA13_01	0	382	V$AHRARNT_02	-0.02	382	V$HIF1A::ARNT	0.01	382	V$NKX3A_01	0	382	V$TBP_01	0.02	382	V$IRF7_01	0	382	V$E4BP4_01	-0.02	382	V$FEV	0.02	382	V$Nr2e3	-0.03	382	V$Mafb	0.02	382	V$ALX4_01	-0.01	382	V$GFI1_Q6	-0.02	382	V$SMAD3_Q6	-0.05	382	V$RORA_1
383	V$CREB_Q4_01	-0.01	383	V$DMRT4_01	0	383	V$ZF5_01	-0.01	383	V$TCF11_01	0	383	V$NRF2_Q4	-0.02	383	V$BACH2_01	0.01	383	V$GATA3_03	0	383	V$GATA1_05	0.02	383	V$SOX9_B1	0	383	V$VDRRXR_01	-0.02	383	V$DMRT4_01	0.02	383	V$GATA3_03	-0.03	383	V$AREB6_04	0.01	383	V$FXR_Q3	-0.01	383	V$LXR_DR4_Q3	-0.03	383	V$AP1FJ_Q2	-0.05	383	V$Gfi
384	V$AP1	-0.01	384	V$Spz1	0	384	V$ARNT_02	-0.01	384	V$CDPCR3_01	0	384	V$SRF	-0.02	384	V$PAX5_02	0.01	384	V$CDP_01	0	384	V$E2F_Q3_01	0.02	384	V$MMEF2_Q6	0	384	V$PAX1_B	-0.02	384	V$CREBP1CJUN_01	0.02	384	V$E2F1_Q4_01	-0.04	384	V$BCL6_01	0.01	384	V$En1	-0.02	384	V$MAX	-0.03	384	V$ER_Q6_02	-0.05	384	V$DEC_Q1
385	V$Hltf	-0.01	385	V$CKROX_Q2	0	385	V$MYC_Q2	-0.01	385	V$P53_DECAMER_Q2	0	385	V$FOXM1_01	-0.02	385	V$SP1_Q2_01	0.01	385	V$EVI1_05	0	385	V$PR_01	0.01	385	V$GATA6_01	0	385	V$ZIC1_01	-0.02	385	V$MYB_Q5_01	0.02	385	V$PEBP_Q6	-0.04	385	V$TBX5_02	0.01	385	V$RORA1_01	-0.02	385	V$NR1H2::RXRA	-0.03	385	V$CEBP_C	-0.05	385	V$XBP1_01
386	V$HNF4_01_B	-0.01	386	V$SREBP1_02	0	386	V$MIZF_01	-0.01	386	V$MEIS1BHOXA9_02	0	386	V$TEF_Q6	-0.02	386	V$TAL1ALPHAE47_01	0	386	V$Pax6	0	386	V$EGR3_01	0.01	386	V$SREBP_Q3	0	386	V$CDPCR3_01	-0.02	386	V$CDPCR3_01	0.01	386	V$HOXA3_01	-0.04	386	V$BCL6_02	0.01	386	V$TBP	-0.02	386	V$MZF1_5-13	-0.03	386	V$CREBATF_Q6	-0.05	386	V$CEBP_Q3
387	V$SREBP1_Q6	-0.02	387	V$DMRT2_01	-0.01	387	V$CDX2_Q5	-0.02	387	V$HNF1_C	0	387	V$STAT1STAT1_Q3	-0.02	387	V$MYCMAX_01	0	387	V$S8_01	0	387	V$E2F1_Q4	0.01	387	V$Tal1::Gata1	-0.01	387	V$STRA13_01	-0.02	387	V$HSF1_01	0.01	387	V$BACH1_01	-0.04	387	V$GABP_B	0.01	387	V$EVI1_02	-0.02	387	V$AML_Q6	-0.03	387	V$HSF1_01	-0.05	387	V$TBP
388	V$HMGIY_Q6	-0.02	388	V$CART1_01	-0.01	388	V$EVI1_02	-0.02	388	V$MYB_Q5_01	0	388	V$Nr2e3	-0.02	388	V$PBX1	0	388	V$NKX62_Q2	0	388	V$SRF_Q5_01	0.01	388	V$VDR_Q6	-0.01	388	V$FOXD1	-0.02	388	V$TAL1BETAITF2_01	0.01	388	V$VMYB_01	-0.04	388	V$GATA4_Q3	0.01	388	V$PAX5_02	-0.02	388	V$FOXJ2_02	-0.03	388	V$E4BP4_01	-0.05	388	V$NFKAPPAB65_01
389	V$HNF1_Q6	-0.02	389	V$OCT1_07	-0.01	389	V$BRCA_01	-0.02	389	V$CDXA_01	0	389	V$IK2_01	-0.02	389	V$FOXP3_Q4	0	389	V$CREB_01	0	389	V$E2F4DP2_01	0.01	389	V$OCT_Q6	-0.01	389	V$USF1	-0.02	389	V$CDC5_01	0.01	389	V$AMEF2_Q6	-0.04	389	V$HNF6_Q6	0.01	389	V$PPARG_02	-0.02	389	V$HOXA7_01	-0.03	389	V$HFH1_01	-0.05	389	V$AHR_01
390	V$AP1_Q6_01	-0.02	390	V$Sox17	-0.01	390	V$NR3C1	-0.02	390	V$CLOX_01	0	390	V$HNF1_C	-0.02	390	V$ATATA_B	0	390	V$Nkx2-5	0	390	V$HELIOSA_02	0.01	390	V$ATF6_01	-0.01	390	V$LPOLYA_B	-0.02	390	V$NKX3A_01	0.01	390	V$POU3F2_01	-0.04	390	V$TCF11_01	0.01	390	V$E2F_Q3	-0.02	390	V$RFX1_01	-0.03	390	V$ZF5_01	-0.05	390	V$PBX1
391	V$CEBPB_02	-0.02	391	V$KAISO_01	-0.01	391	V$AR_04	-0.02	391	V$NFIL3	0	391	V$MZF1_02	-0.02	391	V$ERR1_Q2	0	391	V$HLF	0	391	V$HTF_01	0.01	391	V$NR1H2::RXRA	-0.02	391	V$SOX5_01	-0.02	391	V$NKX3-1	0.01	391	V$FOXL1	-0.04	391	V$HOXA7_01	0.01	391	V$PAX9_B	-0.02	391	V$MEF2_03	-0.03	391	V$NUR77_Q5	-0.05	391	V$CREB_Q4
392	V$CEBPA_01	-0.02	392	V$OCT1_05	-0.01	392	V$MEIS1BHOXA9_02	-0.02	392	V$VMYB_01	0	392	V$TAL1::TCF3	-0.03	392	V$SRF_C	0	392	V$IPF_03	0	392	V$MTF1_Q4	0.01	392	V$CLOX_01	-0.02	392	V$SEF1_C	-0.02	392	V$CEBP_01	0.01	392	V$TATA_01	-0.04	392	V$MYC_Q2	0.01	392	V$STAF_02	-0.02	392	V$PBX1_02	-0.03	392	V$SRY_02	-0.05	392	V$FOXO3_01
393	V$CDP_01	-0.02	393	V$GATA1_05	-0.01	393	V$STAT5A_01	-0.02	393	V$CDX_Q5	0	393	V$MEIS1AHOXA9_01	-0.03	393	V$NKX62_Q2	0	393	V$LHX3_01	0	393	V$IPF1_Q4	0.01	393	V$HNF1_C	-0.02	393	V$HLF	-0.02	393	V$GR_Q6_01	0.01	393	V$SRF_C	-0.04	393	V$EWSR1-FLI1	0.01	393	V$GZF1_01	-0.02	393	V$STAT_01	-0.03	393	V$MEF3_B	-0.05	393	V$CREBP1_Q2
394	V$GZF1_01	-0.02	394	V$CEBP_C	-0.01	394	V$NKX3-1	-0.02	394	V$VBP_01	0	394	V$GATA4_Q3	-0.03	394	V$HFH1_01	0	394	V$Pax2	0	394	V$NFAT_Q4_01	0.01	394	V$SF1_Q6	-0.02	394	V$IPF1_04	-0.03	394	V$NFY_Q6_01	0.01	394	V$FOXO1_Q5	-0.04	394	V$MEF2A	0.01	394	V$E2F_02	-0.02	394	V$STAT5B_01	-0.03	394	V$MEF2_02	-0.06	394	V$PAX5_02
395	V$RFX1_02	-0.03	395	V$CHOP_01	-0.01	395	V$NF1_Q6_01	-0.02	395	V$NKX3-1	0	395	V$ZEC_01	-0.03	395	V$USF_C	0	395	V$PBX1	0	395	V$MEF2_01	0.01	395	V$HNF1_Q6_01	-0.02	395	V$SREBP2_Q6	-0.03	395	V$ELK1_03	0.01	395	V$PBX1_03	-0.04	395	V$RFX1_01	0.01	395	V$E2F1	-0.02	395	V$TBP	-0.03	395	V$MAX	-0.06	395	V$CDC5_01
396	V$LBP1_Q6	-0.03	396	V$EVI1_04	-0.01	396	V$E2F_03	-0.02	396	V$HLF_01	0	396	V$CAAT_C	-0.03	396	V$TCF11_01	0	396	V$NKX61_01	0	396	V$IPF_03	0.01	396	V$HNF1_Q6	-0.02	396	V$CLOCKBMAL_Q6	-0.03	396	V$GFI1B_01	0.01	396	V$ATATA_B	-0.04	396	V$LXR_DR4_Q3	0.01	396	V$SREBP1_Q6	-0.02	396	V$CLOX_01	-0.03	396	V$XBP1_01	-0.06	396	V$PU1_Q6
397	V$Egr1	-0.03	397	V$NFKB_Q6	-0.01	397	V$RSRFC4_Q2	-0.02	397	V$APOLYA_B	0	397	V$DMRT2_01	-0.03	397	V$FOXJ2_02	0	397	V$XFD3_01	0	397	V$STRA13_01	0.01	397	V$HNF1A	-0.02	397	V$CART1_01	-0.03	397	V$HP1SITEFACTOR_Q6	0.01	397	V$AP1_C	-0.04	397	V$HP1SITEFACTOR_Q6	0.01	397	V$PAX1_B	-0.02	397	V$PADS_C	-0.03	397	V$USF_02	-0.06	397	V$MEF2_01
398	V$HOXA4_Q2	-0.03	398	V$RFX1_02	-0.01	398	V$HMGIY_Q6	-0.02	398	V$CART1_01	0	398	V$Ar	-0.03	398	V$AP1_C	0	398	V$TFE_Q6	0	398	V$HNF1A	0.01	398	V$AP4_Q5	-0.02	398	V$FREAC3_01	-0.03	398	V$E2F_02	0.01	398	V$IPF1_Q4	-0.04	398	V$E2F_03	0.01	398	V$HNF3_Q6	-0.02	398	V$BARBIE_01	-0.03	398	V$ETS2_Q6	-0.06	398	V$GATA3_02
399	V$NFE2_01	-0.03	399	V$GEN_INI3_B	-0.01	399	V$IPF1_02	-0.02	399	V$MRF2_01	0	399	V$FOXD1	-0.03	399	V$CDC5_01	0	399	V$BLIMP1_Q6	0	399	V$SOX_Q6	0.01	399	V$CREB_Q4	-0.02	399	V$ATF1_Q6	-0.03	399	V$E2F1	0.01	399	V$FOXA1	-0.04	399	V$OCT1_B	0.01	399	V$Lhx3	-0.02	399	V$PBX1_01	-0.03	399	V$OCT1_06	-0.06	399	V$PAX_Q6
400	V$HNF6_Q6	-0.03	400	V$GEN_INI_B	-0.01	400	V$TFIIA_Q6	-0.02	400	V$DMRT4_01	0	400	V$NFKAPPAB_01	-0.03	400	V$GFI1_Q6	0	400	V$LEF1_Q2_01	0	400	V$NKX3-1	0	400	V$CREB_Q2	-0.02	400	V$HOXA7_01	-0.03	400	V$FOXI1	0.01	400	V$AP2_Q3	-0.04	400	V$ELK4	0.01	400	V$Mycn	-0.02	400	V$ATF_B	-0.03	400	V$MIZF_01	-0.06	400	V$Klf4
401	V$CEBP_Q2	-0.03	401	V$IRF2_01	-0.01	401	V$FOXA1	-0.02	401	V$DMRT3_01	0	401	V$PU1_Q6	-0.03	401	V$TFE_Q6	0	401	V$HNF4_01	0	401	V$OCT1_07	0	401	V$GATA1_05	-0.02	401	V$E2F1DP1RB_01	-0.03	401	V$ZIC2_01	0.01	401	V$NR4A2	-0.04	401	V$HNF1_01	0.01	401	V$LXR_Q3	-0.03	401	V$IPF_03	-0.04	401	V$COUPTF_Q6	-0.06	401	V$LYF1_01
402	V$CBF_02	-0.03	402	V$FOXO3A_Q1	-0.01	402	V$ZEC_01	-0.02	402	V$GATA1_06	0	402	V$IRF_Q6_01	-0.03	402	V$HNF3_Q6_01	0	402	V$GATA1_03	0	402	V$GATA1_01	0	402	V$NRF1_Q6	-0.02	402	V$E2F4DP1_01	-0.03	402	V$NKX61_01	0.01	402	V$Mycn	-0.05	402	V$MMEF2_Q6	0	402	V$RSRFC4_Q2	-0.03	402	V$ARP1_01	-0.04	402	V$PR_01	-0.06	402	V$IK_Q5
403	V$FOXD1	-0.03	403	V$HNF1_C	-0.02	403	V$BRN2_01	-0.02	403	V$EVI1_03	0	403	V$NANOG_01	-0.03	403	V$LDSPOLYA_B	0	403	V$COUPTF_Q6	0	403	V$CP2_01	0	403	V$RUSH1A_02	-0.02	403	V$GATA1_02	-0.03	403	V$XFD2_01	0.01	403	V$FOXO3	-0.05	403	V$DBP_Q6	0	403	V$DTYPEPA_B	-0.03	403	V$TAL1::TCF3	-0.04	403	V$AML_Q6	-0.06	403	V$CREB_Q2_01
404	V$GAF_Q6	-0.03	404	V$HNF4_01_B	-0.02	404	V$KAISO_01	-0.02	404	V$RSRFC4_Q2	0	404	V$Hltf	-0.04	404	V$HFH3_01	0	404	V$HIF1_Q3	-0.01	404	V$AP2ALPHA_03	0	404	V$CREB_01	-0.02	404	V$IK2_01	-0.03	404	V$AHRARNT_02	0	404	V$CREL_01	-0.05	404	V$MYB_Q6	0	404	V$HNF4A	-0.03	404	V$EVI1_04	-0.04	404	V$GATA1_05	-0.06	404	V$FOXL1
405	V$AP4_Q6	-0.03	405	V$CDX2_Q5	-0.02	405	V$COUP_DR1_Q6	-0.02	405	V$ER_Q6	0	405	V$AP4_01	-0.04	405	V$Hltf	0	405	V$FOXP3_Q4	-0.01	405	V$EVI1_06	0	405	V$POU1F1_Q6	-0.02	405	V$TST1_01	-0.03	405	V$GTF2IRD1_01	0	405	V$HELIOSA_01	-0.05	405	V$PBX1_01	0	405	V$IK1_01	-0.03	405	V$SRF_01	-0.04	405	V$AR_02	-0.06	405	V$MYCMAX_01
406	V$POU3F2_02	-0.03	406	V$FOXJ2_02	-0.02	406	V$HNF3_Q6_01	-0.03	406	V$MUSCLE_INI_B	0	406	V$MYOD_Q6_01	-0.04	406	V$E2F1DP2_01	0	406	V$KROX_Q6	-0.01	406	V$COUPTF_Q6	0	406	V$VBP_01	-0.02	406	V$NRF2_01	-0.03	406	V$Pax6	0	406	V$Hltf	-0.05	406	V$GATA6_01	0	406	V$IK3_01	-0.03	406	V$CDP_02	-0.04	406	V$USF1	-0.06	406	V$ZNF219_01
407	V$CDX_Q5	-0.03	407	V$CEBP_01	-0.02	407	V$TBP_01	-0.03	407	V$OSF2_Q6	0	407	V$CDPCR3HD_01	-0.04	407	V$MRF2_01	-0.01	407	V$CDPCR3_01	-0.01	407	V$TEAD1	0	407	V$ATF_B	-0.02	407	V$S8_01	-0.04	407	V$TAACC_B	0	407	V$E2_Q6_01	-0.05	407	V$STAT4_01	0	407	V$OCT1_05	-0.03	407	V$PAX8_01	-0.04	407	V$CIZ_01	-0.06	407	V$MUSCLE_INI_B
408	V$AP1_C	-0.03	408	V$NRF1_Q6	-0.02	408	V$S8_01	-0.03	408	V$AP2ALPHA_01	0	408	V$HSF1_01	-0.04	408	V$MTATA_B	-0.01	408	V$AIRE_02	-0.01	408	V$CHOP_01	0	408	V$HLF_01	-0.02	408	V$CHX10_01	-0.04	408	V$SRF_01	0	408	V$VDR_Q6	-0.05	408	V$AP1_Q2	0	408	V$SOX5_01	-0.03	408	V$RSRFC4_Q2	-0.04	408	V$NFE2L2	-0.07	408	V$CAAT_C
409	V$MSX1_01	-0.03	409	V$CHX10_01	-0.02	409	V$HES1_Q2	-0.03	409	V$ATATA_B	0	409	V$HOXA5	-0.04	409	V$E2F_Q6_01	-0.01	409	V$AP1	-0.01	409	V$LMO2COM_02	0	409	V$AP1_Q6_01	-0.02	409	V$BCL6_02	-0.04	409	V$GATA1_06	0	409	V$CEBPGAMMA_Q6	-0.05	409	V$FLI1_Q6	-0.01	409	V$SREBP_Q6	-0.03	409	V$NFE2_01	-0.04	409	V$CREBP1CJUN_01	-0.07	409	V$NFKB_Q6_01
410	V$FOXJ2_02	-0.03	410	V$S8_01	-0.02	410	V$RBPJK_01	-0.03	410	V$MEF2_03	0	410	V$STAT5A_01	-0.04	410	V$OTX_Q1	-0.01	410	V$AP1_C	-0.01	410	V$Nobox	0	410	V$ETF_Q6	-0.02	410	V$MEF2_04	-0.04	410	V$Spz1	0	410	V$PAX2_02	-0.05	410	V$GATA1_03	-0.01	410	V$CLOX_01	-0.03	410	V$FREAC3_01	-0.04	410	V$CREB_01	-0.07	410	V$Pax6
411	V$STAT1_02	-0.04	411	V$IRF1_Q6	-0.02	411	V$OCT1_07	-0.03	411	V$TAXCREB_02	0	411	V$IPF1_01	-0.04	411	V$VMYB_01	-0.01	411	V$AP1_Q4_01	-0.01	411	V$ROAZ_01	0	411	V$ZBRK1_01	-0.02	411	V$NFMUE1_Q6	-0.04	411	V$PAX8_B	0	411	V$STAT1STAT1_Q3	-0.05	411	V$E4BP4_01	-0.01	411	V$CLOCKBMAL_Q6	-0.03	411	V$CREL_01	-0.04	411	V$TBX5_02	-0.07	411	V$HFH8_01
412	V$ZF5_01	-0.04	412	V$RORA_1	-0.02	412	V$XBP1_01	-0.03	412	V$CEBP_Q2_01	0	412	V$HIF1_Q3	-0.04	412	V$E2F4DP2_01	-0.01	412	V$IPF1_02	-0.01	412	V$SMAD_Q6_01	0	412	V$FOXJ2_01	-0.02	412	V$GATA1_03	-0.04	412	V$DMRT1_01	0	412	V$CDPCR3_01	-0.05	412	V$HTF_01	-0.01	412	V$E2F_Q6	-0.03	412	V$PPAR_DR1_Q2	-0.04	412	V$ER_Q6	-0.07	412	V$ELK1_02
413	V$OSF2_Q6	-0.04	413	V$RORA1_01	-0.02	413	V$GATA_Q6	-0.03	413	V$IRF_Q6_01	0	413	V$DMRT3_01	-0.04	413	V$WHN_B	-0.01	413	V$CEBP_Q2	-0.01	413	V$STAT1_03	-0.01	413	V$FOXO3	-0.02	413	V$CIZ_01	-0.04	413	V$TEF_Q6	0	413	V$CTF1_01	-0.05	413	V$PADS_C	-0.01	413	V$Hltf	-0.03	413	V$SOX9_B1	-0.04	413	V$CDPCR3HD_01	-0.07	413	V$CEBPB_01
414	V$AREB6_01	-0.04	414	V$NFKAPPAB65_01	-0.02	414	V$HEN1_01	-0.03	414	V$AHR_Q5	0	414	V$NKX3-1	-0.04	414	V$ELK1_03	-0.01	414	V$ACAAT_B	-0.01	414	V$ESR1	-0.01	414	V$HNF1_01	-0.02	414	V$GATA_Q6	-0.04	414	V$S8_01	0	414	V$ATF_B	-0.05	414	V$SF1_Q6_01	-0.01	414	V$IRF2_01	-0.03	414	V$IPF1_04	-0.04	414	V$IPF1_01	-0.07	414	V$OCT1_03
415	V$BRACH_01	-0.04	415	V$STAT6_01	-0.02	415	V$CDPCR3HD_01	-0.03	415	V$E2_Q6_01	0	415	V$HNF1A	-0.04	415	V$CDX2_Q5	-0.01	415	V$TATA_01	-0.01	415	V$NR1H2::RXRA	-0.01	415	V$ZIC1_01	-0.03	415	V$MAZ_Q6	-0.04	415	V$CDX2_Q5	0	415	V$ZTA_Q2	-0.05	415	V$IPF1_04	-0.01	415	V$Ddit3::Cebpa	-0.03	415	V$GABPA	-0.05	415	V$CACD_01	-0.07	415	V$DMRT5_01
416	V$STAT6_02	-0.04	416	V$HOXA3_01	-0.02	416	V$EVI1_06	-0.03	416	V$DMRT2_01	0	416	V$FOXC1	-0.04	416	V$AREB6_01	-0.01	416	V$SRF_Q4	-0.01	416	V$PPARA_02	-0.01	416	V$PPARG	-0.03	416	V$CLOX_01	-0.04	416	V$GATA1_05	0	416	V$POLY_C	-0.05	416	V$E2_Q6	-0.01	416	V$E2F1_Q4	-0.03	416	V$GATA6_01	-0.05	416	V$REST	-0.07	416	V$CREB_01
417	V$Pax5	-0.04	417	V$VBP_01	-0.02	417	V$RSRFC4_01	-0.03	417	V$EGR3_01	0	417	V$NKX3A_01	-0.04	417	V$FAC1_01	-0.01	417	V$CREB1	-0.02	417	V$ERR1_Q2	-0.01	417	V$FOXM1_01	-0.03	417	V$LEF1_Q2_01	-0.05	417	V$Nobox	0	417	V$Nkx3-2	-0.05	417	V$NFKB_Q6_01	-0.01	417	V$USF_01	-0.03	417	V$ELK1_03	-0.05	417	V$Nr2e3	-0.07	417	V$Mycn
418	V$TEAD1	-0.04	418	V$E4BP4_01	-0.02	418	V$CREB_01	-0.04	418	V$OCT1_02	0	418	V$CBF_01	-0.04	418	V$PXRRXR_01	-0.01	418	V$DMRT4_01	-0.02	418	V$PAX1_B	-0.01	418	V$PPARG_02	-0.03	418	V$MZF1_02	-0.05	418	V$IPF_03	0	418	V$NFKAPPAB_01	-0.05	418	V$CDX_Q5	-0.01	418	V$TCF11MAFG_01	-0.03	418	V$PXR_Q2	-0.05	418	V$MIZF	-0.08	418	V$DTYPEPA_B
419	V$GATA_Q6	-0.04	419	V$HLF_01	-0.02	419	V$TAL1BETAE47_01	-0.04	419	V$PBX_Q3	-0.01	419	V$HNF4_Q6_01	-0.04	419	V$PR_02	-0.02	419	V$BRCA_01	-0.02	419	V$NCX_01	-0.01	419	V$CEBPB_01	-0.03	419	V$SREBP1_Q6	-0.05	419	V$RP58_01	0	419	V$EBF1	-0.06	419	V$STAT3_02	-0.01	419	V$TAL1::TCF3	-0.03	419	V$POU1F1_Q6	-0.05	419	V$ATF6_01	-0.08	419	V$ELK4
420	V$USF_02	-0.04	420	V$NFIL3	-0.02	420	V$Evi1	-0.04	420	V$FOXO4_02	-0.01	420	V$FOXL1	-0.05	420	V$PBX1_01	-0.02	420	V$ELK1	-0.02	420	V$XVENT1_01	-0.01	420	V$ESR2	-0.03	420	V$IPF1_Q4	-0.05	420	V$ALX4_01	0	420	V$EVI1_03	-0.06	420	V$FREAC3_01	-0.01	420	V$GATA1_05	-0.03	420	V$TAACC_B	-0.05	420	V$HOXA5	-0.08	420	V$ATF_B
421	V$AP1_Q4_01	-0.04	421	V$RXRLXRB_01	-0.02	421	V$OCT1_04	-0.04	421	V$MYB_Q6	-0.01	421	V$ELF5_01	-0.05	421	V$LBP1_Q6	-0.02	421	V$AREB6_01	-0.02	421	V$CP2_02	-0.01	421	V$MAF_Q6_01	-0.03	421	V$EGR2_01	-0.05	421	V$LXR_DR4_Q3	0	421	V$GATA2_02	-0.06	421	V$FOXO4_01	-0.01	421	V$GATA6_01	-0.04	421	V$Nkx2-5	-0.05	421	V$MRF2_01	-0.08	421	V$LEF1_Q2_01
422	V$ZTA_Q2	-0.04	422	V$Foxa2	-0.02	422	V$HLF	-0.04	422	V$NKX3A_01	-0.01	422	V$EVI1_06	-0.05	422	V$FOXI1	-0.02	422	V$MYCMAX_02	-0.02	422	V$YY1_01	-0.02	422	V$ARP1_01	-0.03	422	V$FOXO3A_Q1	-0.05	422	V$STAT1_02	0	422	V$T	-0.06	422	V$RP58_01	-0.01	422	V$HNF6_Q6	-0.04	422	V$DELTAEF1_01	-0.05	422	V$OCT1_01	-0.08	422	V$VDR_Q6
423	V$SREBP_Q6	-0.04	423	V$CLOX_01	-0.02	423	V$AP1_C	-0.04	423	V$OCT1_03	-0.01	423	V$NKX25_02	-0.05	423	V$CREB_02	-0.02	423	V$HSF_Q6	-0.02	423	V$PADS_C	-0.02	423	V$SMAD4_Q6	-0.03	423	V$IPF1_01	-0.05	423	V$HSF2_01	0	423	V$HFH1_01	-0.06	423	V$MEF2_03	-0.01	423	V$EBF1	-0.04	423	V$NERF_Q2	-0.05	423	V$HNF3B_01	-0.08	423	V$E2A_Q6
424	V$IPF_03	-0.04	424	V$MSX1_01	-0.02	424	V$Nobox	-0.04	424	V$POU1F1_Q6	-0.01	424	V$CETS1P54_02	-0.05	424	V$OCT1_02	-0.02	424	V$CHOP_01	-0.02	424	V$RFX1_01	-0.02	424	V$MTF1_Q4	-0.04	424	V$MTATA_B	-0.05	424	V$AIRE_02	-0.01	424	V$ELF5	-0.06	424	V$E2F1	-0.01	424	V$PITX2_Q2	-0.04	424	V$FOXD1	-0.05	424	V$Gfi	-0.08	424	V$OCT_Q6
425	V$DMRT2_01	-0.04	425	V$SRF_Q6	-0.02	425	V$MEF2A	-0.04	425	V$CDPCR3HD_01	-0.01	425	V$XFD1_01	-0.05	425	V$E2F1	-0.02	425	V$PR_02	-0.02	425	V$VMYB_01	-0.02	425	V$CEBPDELTA_Q6	-0.04	425	V$EVI1_03	-0.05	425	V$KAISO_01	-0.01	425	V$NRF1_Q6	-0.06	425	V$NKX3A_01	-0.01	425	V$Nkx3-2	-0.04	425	V$RSRFC4_01	-0.05	425	V$HEN1_01	-0.09	425	V$ATATA_B
426	V$E2F_Q4_01	-0.04	426	V$CDP_02	-0.02	426	V$NKX3A_01	-0.04	426	V$Nkx2-5	-0.01	426	V$STAT3_01	-0.05	426	V$XFD1_01	-0.02	426	V$SREBP_Q6	-0.02	426	V$NKX3A_01	-0.02	426	V$GTF2IRD1_01	-0.04	426	V$USF_01	-0.05	426	V$OCT1_05	-0.01	426	V$Mafb	-0.06	426	V$HLF_01	-0.01	426	V$RSRFC4_01	-0.04	426	V$HP1SITEFACTOR_Q6	-0.05	426	V$AHR_01	-0.09	426	V$GC_01
427	V$HEN1_01	-0.05	427	V$MEIS1AHOXA9_01	-0.02	427	V$CMYB_01	-0.04	427	V$LHX3_01	-0.01	427	V$OCT1_Q5_01	-0.05	427	V$HLF	-0.02	427	V$HOXA4_Q2	-0.02	427	V$PBX1_01	-0.02	427	V$IPF1_01	-0.04	427	V$NCX_01	-0.05	427	V$EVI1_05	-0.01	427	V$MEF2_04	-0.06	427	V$E2_Q6_01	-0.01	427	V$PBX1_01	-0.04	427	V$PAX_Q6	-0.05	427	V$PAX2_02	-0.09	427	V$NMYC_01
428	V$PTF1BETA_Q6	-0.05	428	V$CEBP_Q2	-0.02	428	V$EVI1_05	-0.04	428	V$E2_Q6	-0.01	428	V$NFKAPPAB65_01	-0.05	428	V$CACCCBINDINGFACTOR_Q6	-0.02	428	V$FOXP1_01	-0.02	428	V$USF1	-0.02	428	V$FOXL1	-0.04	428	V$PPARG_01	-0.05	428	V$NRSE_B	-0.01	428	V$EGR3_01	-0.06	428	V$HNF4A	-0.02	428	V$IPF1_01	-0.04	428	V$COUP_01	-0.05	428	V$MYCMAX_03	-0.09	428	V$ZF5_B
429	V$SRF_01	-0.05	429	V$FXR_IR1_Q6	-0.02	429	V$EN1_01	-0.04	429	V$PBX1_03	-0.01	429	V$Mycn	-0.05	429	V$RREB1	-0.02	429	V$USF1	-0.02	429	V$HP1SITEFACTOR_Q6	-0.02	429	V$AR_Q2	-0.04	429	V$HNF1_C	-0.05	429	V$ZNF219_01	-0.01	429	V$AP3_Q6	-0.06	429	V$XFD2_01	-0.02	429	V$E4BP4_01	-0.04	429	V$NFIL3	-0.05	429	V$CREBP1_Q2	-0.09	429	V$HSF1_Q6
430	V$EFC_Q6	-0.05	430	V$AIRE_02	-0.02	430	V$E2F_Q3	-0.04	430	V$VMAF_01	-0.01	430	V$MYB_Q6	-0.05	430	V$FREAC2_01	-0.02	430	V$HIF1A::ARNT	-0.03	430	V$MYC_Q2	-0.02	430	V$BCL6_Q3	-0.04	430	V$PAX9_B	-0.05	430	V$MYOGENIN_Q6	-0.01	430	V$FREAC7_01	-0.07	430	V$XFD1_01	-0.02	430	V$HNF1B	-0.05	430	V$COREBINDINGFACTOR_Q6	-0.05	430	V$ELK1_01	-0.09	430	V$TBX5_Q5
431	V$CEBP_01	-0.05	431	V$HNF1_Q6	-0.02	431	V$Ddit3::Cebpa	-0.05	431	V$CDP_01	-0.01	431	V$SRF_Q4	-0.05	431	V$TCF11MAFG_01	-0.02	431	V$NR1H2::RXRA	-0.03	431	V$HNF3B_01	-0.02	431	V$HFH8_01	-0.04	431	V$VJUN_01	-0.05	431	V$POU3F2_02	-0.01	431	V$DEAF1_02	-0.07	431	V$RSRFC4_01	-0.02	431	V$ZF5_B	-0.05	431	V$SP1_Q6	-0.06	431	V$VMYB_01	-0.09	431	V$GCM_Q2
432	V$AHRARNT_02	-0.05	432	V$MIZF	-0.02	432	V$XVENT1_01	-0.05	432	V$HNF3ALPHA_Q6	-0.01	432	V$IPF_03	-0.05	432	V$FREAC3_01	-0.02	432	V$FXR_Q3	-0.03	432	V$HLF_01	-0.02	432	V$CBF_01	-0.04	432	V$TFAP2A	-0.05	432	V$PARP_Q3	-0.01	432	V$TBP_01	-0.07	432	V$BRACH_01	-0.02	432	V$BACH2_01	-0.05	432	V$Ar	-0.06	432	V$AP1_Q4_01	-0.1	432	V$AP2_Q6_01
433	V$YY1_Q6_02	-0.05	433	V$ER_Q6	-0.03	433	V$PR_Q2	-0.05	433	V$CMYC_01	-0.01	433	V$HOXA4_Q2	-0.06	433	V$EBOX_Q6_01	-0.02	433	V$POU6F1_01	-0.03	433	V$HIC1_03	-0.03	433	V$AP2ALPHA_01	-0.04	433	V$NFY_Q6	-0.05	433	V$YY1_Q6_02	-0.01	433	V$TBP	-0.07	433	V$OTX_Q1	-0.02	433	V$ETS_Q6	-0.05	433	V$SREBP1_Q6	-0.06	433	V$DMRT7_01	-0.1	433	V$E2F1DP1_01
434	V$MAX_01	-0.05	434	V$FEV	-0.03	434	V$Tcfcp2l1	-0.05	434	V$EFC_Q6	-0.01	434	V$TLX1::NFIC	-0.06	434	V$CEBPA	-0.02	434	V$GATA2_03	-0.03	434	V$RORA2_01	-0.03	434	V$HNF3B_01	-0.05	434	V$ESE1_Q3	-0.05	434	V$HMEF2_Q6	-0.01	434	V$ERR1_Q2	-0.07	434	V$VBP_01	-0.02	434	V$USF1	-0.05	434	V$IPF1_02	-0.06	434	V$AREB6_01	-0.1	434	V$CMYB_01
435	V$POU3F2_01	-0.05	435	V$AHRARNT_01	-0.03	435	V$En1	-0.05	435	V$IPF1_Q4_01	-0.01	435	V$ELF5	-0.06	435	V$AP1_Q6	-0.02	435	V$SAP1A_01	-0.03	435	V$TBP_Q6	-0.03	435	V$PBX1_03	-0.05	435	V$NFATC2	-0.05	435	V$TAL1_Q6	-0.01	435	V$GABP_B	-0.07	435	V$ELK1_04	-0.02	435	V$HNF4_01_B	-0.05	435	V$RBPJK_01	-0.06	435	V$NFKB_C	-0.1	435	V$RORA1_01
436	V$HEB_Q6	-0.05	436	V$PR_02	-0.03	436	V$Foxa2	-0.05	436	V$STAT3_01	-0.01	436	V$AIRE_01	-0.06	436	V$MAX	-0.03	436	V$Nkx3-2	-0.03	436	V$CREBP1_01	-0.03	436	V$E2F_02	-0.05	436	V$E2F_Q3_01	-0.05	436	V$MIZF	-0.01	436	V$PBX1_02	-0.07	436	V$STAT5A_01	-0.02	436	V$NFY_Q6	-0.05	436	V$TST1_01	-0.06	436	V$PXR_Q2	-0.1	436	V$PAX2_01
437	V$APOLYA_B	-0.05	437	V$Foxq1	-0.03	437	V$CDPCR1_01	-0.05	437	V$EVI1_04	-0.01	437	V$NRF1_Q6	-0.06	437	V$SRF_Q5_02	-0.03	437	V$MAX	-0.03	437	V$SP1_Q2_01	-0.03	437	V$E2F1	-0.05	437	V$CEBPB_02	-0.06	437	V$CIZ_01	-0.01	437	V$MINI19_B	-0.07	437	V$ALX4_01	-0.02	437	V$NFAT_Q4_01	-0.05	437	V$PAX5_01	-0.06	437	V$FOXA1	-0.1	437	V$ZID_01
438	V$HNF1_01	-0.05	438	V$HFH1_01	-0.03	438	V$MYOD_Q6	-0.05	438	V$FOXC1	-0.01	438	V$E2_01	-0.06	438	V$CDPCR3_01	-0.03	438	V$PAX4_02	-0.03	438	V$ELK1_03	-0.04	438	V$NKX61_01	-0.05	438	V$OCT_Q6	-0.06	438	V$PAX2_02	-0.01	438	V$NUR77_Q5	-0.07	438	V$ELF1_Q6	-0.02	438	V$NKX3-1	-0.05	438	V$MYCMAX_01	-0.06	438	V$P53_01	-0.11	438	V$TAACC_B
439	V$FOXJ2_01	-0.05	439	V$CDX_Q5	-0.03	439	V$EVI1_03	-0.05	439	V$T	-0.01	439	V$Foxa2	-0.06	439	V$POU3F2_02	-0.03	439	V$ELK1_03	-0.03	439	V$BRN2_01	-0.04	439	V$PAX1_B	-0.05	439	V$PPARG	-0.06	439	V$DBP_Q6	-0.01	439	V$MEF2_03	-0.07	439	V$E2F1DP2_01	-0.02	439	V$IPF_03	-0.05	439	V$PARP_Q3	-0.06	439	V$HTF_01	-0.11	439	V$IPF_03
440	V$E4BP4_01	-0.05	440	V$FREAC3_01	-0.03	440	V$E2F1_Q4	-0.06	440	V$HNF6_Q6	-0.01	440	V$P53_02	-0.06	440	V$BRACH_01	-0.03	440	V$OCT1_Q6	-0.03	440	V$FOXJ2_01	-0.04	440	V$TATA_C	-0.05	440	V$STAT6_02	-0.06	440	V$ATF_B	-0.01	440	V$FREAC4_01	-0.07	440	V$S8_01	-0.02	440	V$FOXJ2_02	-0.06	440	V$GFI1B_01	-0.06	440	V$ZNF515_01	-0.11	440	V$ETS2_Q6
441	V$HTF_01	-0.05	441	V$PPARG	-0.03	441	V$GATA1_06	-0.06	441	V$HOXA7_01	-0.01	441	V$ERR1_Q2	-0.06	441	V$TCF4_Q5	-0.03	441	V$FOXF2	-0.03	441	V$CDP_02	-0.04	441	V$ATF3_Q6	-0.05	441	V$SREBP1_02	-0.06	441	V$TITF1_Q3	-0.02	441	V$DMRT4_01	-0.07	441	V$HNF4_Q6	-0.02	441	V$SRF_01	-0.06	441	V$E4F1_Q6	-0.06	441	V$CREL_01	-0.11	441	V$MYC::MAX
442	V$CHX10_01	-0.06	442	V$MIF1_01	-0.03	442	V$XFD1_01	-0.06	442	V$ARNT_01	-0.01	442	V$NUR77_Q5	-0.06	442	V$DTYPEPA_B	-0.04	442	V$SMAD3_Q6	-0.04	442	V$STAT1	-0.04	442	V$Foxq1	-0.05	442	V$NANOG_01	-0.06	442	V$ACAAT_B	-0.02	442	V$HNF1_Q6_01	-0.07	442	V$IPF1_Q4	-0.02	442	V$P53_02	-0.06	442	V$S8_01	-0.06	442	V$NFY_01	-0.11	442	V$ATF_01
443	V$S8_01	-0.06	443	V$FREAC7_01	-0.03	443	V$DMRT2_01	-0.06	443	V$MEF2A	-0.01	443	V$OCT1_Q6	-0.06	443	V$Evi1	-0.04	443	V$FREAC7_01	-0.04	443	V$BRCA1	-0.04	443	V$FOX_Q2	-0.05	443	V$Klf4	-0.06	443	V$YY1_Q6	-0.02	443	V$CDP_02	-0.08	443	V$NKX22_01	-0.02	443	V$SRY	-0.06	443	V$E2F1_Q6_01	-0.06	443	V$GC_01	-0.11	443	V$FOXO3
444	V$EBF1	-0.06	444	V$HNF3ALPHA_Q6	-0.03	444	V$AHR_01	-0.06	444	V$FOXD3_01	-0.02	444	V$E2F1_Q4_01	-0.06	444	V$Lhx3	-0.04	444	V$POU1F1_Q6	-0.04	444	V$GCNF_01	-0.04	444	V$WHN_B	-0.05	444	V$AFP1_Q6	-0.06	444	V$E2F1DP2_01	-0.02	444	V$NCX_01	-0.08	444	V$EVI1_01	-0.02	444	V$FOXD3_01	-0.06	444	V$GATA1_05	-0.06	444	V$CREB1	-0.11	444	V$MYB_Q5_01
445	V$PBX1_01	-0.06	445	V$CREB1	-0.03	445	V$NFY_C	-0.06	445	V$CRX_Q4	-0.02	445	V$HNF3B_01	-0.06	445	V$PLZF_02	-0.04	445	V$PBX1_03	-0.04	445	V$NFKAPPAB50_01	-0.04	445	V$E2_Q6_01	-0.05	445	V$CEBP_Q2	-0.06	445	V$MINI20_B	-0.02	445	V$PAX6_01	-0.08	445	V$NF-kappaB	-0.02	445	V$AP1	-0.06	445	V$RORA_Q4	-0.06	445	V$EVI1_06	-0.11	445	V$STRA13_01
446	V$CLOX_01	-0.06	446	V$SRF_01	-0.03	446	V$IPF1_04	-0.06	446	V$BACH2_01	-0.02	446	V$ZTA_Q2	-0.06	446	V$HOXA5	-0.04	446	V$E2F1DP1RB_01	-0.04	446	V$MYCMAX_01	-0.04	446	V$COMP1_01	-0.05	446	V$E2F_02	-0.06	446	V$SF1_Q6	-0.02	446	V$ZIC3_01	-0.08	446	V$FOXJ2_01	-0.02	446	V$LMAF_Q2	-0.06	446	V$OCT1_02	-0.07	446	V$LBP1_Q6	-0.11	446	V$USF1
447	V$XFD1_01	-0.06	447	V$GLI_Q2	-0.03	447	V$ER_Q6	-0.06	447	V$AHR_01	-0.02	447	V$TBP_01	-0.06	447	V$E4F1_Q6	-0.04	447	V$E2F_02	-0.04	447	V$TFE_Q6	-0.04	447	V$IPF1_02	-0.06	447	V$SOX9	-0.06	447	V$Pax5	-0.02	447	V$OCT_C	-0.08	447	V$HIF1A::ARNT	-0.03	447	V$BACH1_01	-0.06	447	V$MYC_Q2	-0.07	447	V$Pax2	-0.11	447	V$USF_01
448	V$OCT_Q6	-0.06	448	V$AIRE_01	-0.03	448	V$OCT1_01	-0.06	448	V$GATA1_02	-0.02	448	V$TBX5_01	-0.06	448	V$STAT5A_01	-0.04	448	V$E2F1_Q6	-0.04	448	V$GATA1_06	-0.04	448	V$AMEF2_Q6	-0.06	448	V$OCT1_06	-0.06	448	V$E2_Q6_01	-0.02	448	V$ELK1_03	-0.08	448	V$Pou5f1	-0.03	448	V$HOXA7_01	-0.06	448	V$P50P50_Q3	-0.07	448	V$S8_01	-0.11	448	V$E2F_Q6
449	V$PLZF_02	-0.06	449	V$IPF1_Q4_01	-0.03	449	V$ZTA_Q2	-0.06	449	V$NRF1_Q6	-0.02	449	V$POU6F1_01	-0.06	449	V$IK1_01	-0.04	449	V$E2F4DP1_01	-0.04	449	V$SRY_02	-0.04	449	V$BRACH_01	-0.06	449	V$ELK1_02	-0.06	449	V$PADS_C	-0.02	449	V$E2F_Q3	-0.08	449	V$ZNF219_01	-0.03	449	V$EWSR1-FLI1	-0.06	449	V$MEF2A	-0.07	449	V$LMO2COM_02	-0.12	449	V$E2F_Q4
450	V$GATA3_03	-0.06	450	V$NKX25_02	-0.03	450	V$NKX62_Q2	-0.06	450	V$IPF1_01	-0.02	450	V$AP3_Q6	-0.07	450	V$CDPCR1_01	-0.04	450	V$E2F1	-0.04	450	V$TLX1::NFIC	-0.04	450	V$P50RELAP65_Q5_01	-0.06	450	V$SF1_Q6_01	-0.07	450	V$IRF2_01	-0.02	450	V$HOXA4_Q2	-0.08	450	V$FOXP1_01	-0.03	450	V$LEF1_Q2_01	-0.06	450	V$TEF_Q6	-0.07	450	V$GATA6_01	-0.12	450	V$AP1FJ_Q2
451	V$IPF1_02	-0.06	451	V$SOX9	-0.03	451	V$NERF_Q2	-0.06	451	V$EVI1_06	-0.02	451	V$OCT1_05	-0.07	451	V$GATA3_01	-0.04	451	V$GATA1_01	-0.04	451	V$GTF2IRD1_01	-0.04	451	V$DEAF1_01	-0.06	451	V$OCT1_01	-0.07	451	V$HNF4_01	-0.02	451	V$BACH2_01	-0.08	451	V$WHN_B	-0.03	451	V$CDP_01	-0.06	451	V$CHX10_01	-0.07	451	V$TAXCREB_02	-0.12	451	V$PPARA_01
452	V$CETS1P54_02	-0.06	452	V$CREB_02	-0.03	452	V$LHX3_01	-0.06	452	V$Ddit3::Cebpa	-0.02	452	V$FOXO4_02	-0.07	452	V$XVENT1_01	-0.04	452	V$HOX13_01	-0.04	452	V$HFH4_01	-0.04	452	V$STAT6_01	-0.06	452	V$ACAAT_B	-0.07	452	V$NFATC2	-0.02	452	V$USF_C	-0.08	452	V$CIZ_01	-0.03	452	V$Pou5f1	-0.07	452	V$SOX5_01	-0.07	452	V$MAX_01	-0.12	452	V$NF-kappaB
453	V$STAT_Q6	-0.07	453	V$OCT_C	-0.03	453	V$YY1_01	-0.06	453	V$CMAF_01	-0.02	453	V$CTCF_01	-0.07	453	V$NR1H2::RXRA	-0.04	453	V$GATA3_02	-0.04	453	V$YY1_Q6	-0.04	453	V$GFI1_01	-0.06	453	V$PPARA_01	-0.07	453	V$P53_02	-0.03	453	V$AP1_Q6_01	-0.08	453	V$BCL6_Q3	-0.04	453	V$HNF3ALPHA_Q6	-0.07	453	V$BACH1_01	-0.07	453	V$E2F_Q4	-0.12	453	V$OCT1_Q5_01
454	V$DBP_Q6	-0.07	454	V$HNF4A	-0.03	454	V$DMRT1_01	-0.06	454	V$DMRT7_01	-0.02	454	V$CEBPB_01	-0.07	454	V$E4BP4_01	-0.04	454	V$CETS1P54_01	-0.04	454	V$GEN_INI2_B	-0.05	454	V$Gfi	-0.06	454	V$NR1H2::RXRA	-0.07	454	V$MEF2_01	-0.03	454	V$USF_Q6	-0.08	454	V$VDRRXR_01	-0.04	454	V$NKX25_01	-0.07	454	V$LHX3_01	-0.07	454	V$GATA2_01	-0.12	454	V$KAISO_01
455	V$ZNF515_01	-0.07	455	V$P53_DECAMER_Q2	-0.03	455	V$PAX5_02	-0.06	455	V$STAT5A_01	-0.02	455	V$IPF1_Q4	-0.07	455	V$TBX22_01	-0.04	455	V$CREBP1_01	-0.05	455	V$DTYPEPA_B	-0.05	455	V$P53_DECAMER_Q2	-0.06	455	V$PAX4_02	-0.07	455	V$ELK1	-0.03	455	V$AFP1_Q6	-0.08	455	V$MEF2_01	-0.04	455	V$PPARG	-0.07	455	V$CLOCKBMAL_Q6	-0.07	455	V$SRF_Q5_02	-0.13	455	V$P53_01
456	V$E12_Q6	-0.07	456	V$DEAF1_01	-0.03	456	V$OCT1_Q6	-0.06	456	V$AR_Q2	-0.02	456	V$MIZF	-0.07	456	V$EN1_01	-0.05	456	V$ALPHACP1_01	-0.05	456	V$NFMUE1_Q6	-0.05	456	V$SOX_Q6	-0.06	456	V$ALPHACP1_01	-0.07	456	V$NFKB_Q6	-0.03	456	V$NFYA	-0.09	456	V$P53_DECAMER_Q2	-0.04	456	V$VMAF_01	-0.07	456	V$LXR_Q3	-0.07	456	V$CEBPA	-0.13	456	V$MAF_Q6_01
457	V$Sox17	-0.07	457	V$COMP1_01	-0.03	457	V$SRY	-0.06	457	V$HNF1_Q6	-0.02	457	V$NCX_01	-0.07	457	V$PBX1_03	-0.05	457	V$E2F1_Q4_01	-0.05	457	V$DMRT5_01	-0.05	457	V$CAAT_C	-0.06	457	V$TAXCREB_02	-0.07	457	V$CDXA_01	-0.03	457	V$FOXM1_01	-0.09	457	V$PITX2_Q2	-0.04	457	V$Myc	-0.07	457	V$MEF3_B	-0.08	457	V$CHX10_01	-0.13	457	V$CREBP1_01
458	V$T3R_01	-0.07	458	V$NFE2L2	-0.03	458	V$P53_02	-0.06	458	V$SP1_Q6_01	-0.02	458	V$CDP_02	-0.07	458	V$ELK1_04	-0.05	458	V$STAT1_02	-0.05	458	V$GATA2_03	-0.05	458	V$RSRFC4_01	-0.06	458	V$YY1_Q6_02	-0.07	458	V$HOXA5	-0.03	458	V$CETS1P54_03	-0.09	458	V$SOX9_B1	-0.04	458	V$AREB6_01	-0.07	458	V$HNF3_Q6_01	-0.08	458	V$DMRT1_01	-0.13	458	V$SRY
459	V$NR3C1	-0.07	459	V$WHN_B	-0.04	459	V$IRF2	-0.07	459	V$EVI1_01	-0.02	459	V$STAT3STAT3_Q3	-0.07	459	V$ELK1_02	-0.05	459	V$CART1_01	-0.05	459	V$ARNT_01	-0.06	459	V$RSRFC4_Q2	-0.06	459	V$SRY_02	-0.07	459	V$LEF1TCF1_Q4	-0.03	459	V$MAZ_Q6	-0.09	459	V$CLOX_01	-0.04	459	V$XFD1_01	-0.07	459	V$Lhx3	-0.08	459	V$FOXO1_01	-0.13	459	V$MYC_Q2
460	V$RFX_Q6	-0.07	460	V$EBOX_Q6_01	-0.04	460	V$Hltf	-0.07	460	V$STAT1_01	-0.02	460	V$CDX_Q5	-0.07	460	V$TBX5_Q5	-0.05	460	V$PAX4_04	-0.05	460	V$SRF	-0.06	460	V$E2_Q6	-0.06	460	V$RXRLXRB_01	-0.07	460	V$RFX1_02	-0.03	460	V$IRF2_01	-0.09	460	V$CDP_02	-0.04	460	V$DELTAEF1_01	-0.07	460	V$XBP1_01	-0.08	460	V$E2A_Q2	-0.13	460	V$MYCMAX_03
461	V$FOXI1	-0.07	461	V$NR3C1	-0.04	461	V$Ar	-0.07	461	V$NR2F1	-0.02	461	V$DR3_Q4	-0.07	461	V$RUSH1A_02	-0.06	461	V$POU3F2_01	-0.05	461	V$ARP1_01	-0.06	461	V$CP2_02	-0.06	461	V$E2F_Q3	-0.07	461	V$VMYB_01	-0.03	461	V$Evi1	-0.09	461	V$GRE_C	-0.04	461	V$CREL_01	-0.07	461	V$BRN2_01	-0.08	461	V$ETS2_B	-0.13	461	V$HNF1_Q6
462	V$FREAC2_01	-0.07	462	V$P53_01	-0.04	462	V$T	-0.07	462	V$FOXL1	-0.03	462	V$CEBPDELTA_Q6	-0.07	462	V$HMGIY_Q3	-0.06	462	V$HOXA7_01	-0.05	462	V$AP1_C	-0.06	462	V$PARP_Q3	-0.06	462	V$NFIL3	-0.07	462	V$NR3C1	-0.04	462	V$GATA2_03	-0.09	462	V$CREB_Q4_01	-0.04	462	V$COUP_01	-0.07	462	V$AR_Q2	-0.08	462	V$IPF1_Q4_01	-0.13	462	V$NR3C1
463	V$MYCMAX_01	-0.07	463	V$RORA_Q4	-0.04	463	V$HOXA5	-0.07	463	V$OCT1_01	-0.03	463	V$GTF2IRD1_01	-0.08	463	V$IPF_03	-0.06	463	V$AFP1_Q6	-0.05	463	V$E2F_Q6_01	-0.06	463	V$HMX1_01	-0.06	463	V$AP4_Q6	-0.07	463	V$DTYPEPA_B	-0.04	463	V$RELA	-0.09	463	V$RXR::RAR_DR5	-0.04	463	V$OCT_C	-0.07	463	V$SRF_C	-0.08	463	V$TEL2_Q6	-0.13	463	V$HIC1_02
464	V$GTF2IRD1_01	-0.07	464	V$FOXD3_01	-0.04	464	V$CRX_Q4	-0.07	464	V$TEF_Q6	-0.03	464	V$CDXA_01	-0.08	464	V$MYOGENIN_Q6	-0.06	464	V$Foxq1	-0.05	464	V$AP3_Q6	-0.06	464	V$Nobox	-0.06	464	V$TBX5_02	-0.08	464	V$CEBP_Q2	-0.04	464	V$XFD1_01	-0.09	464	V$AP3_Q6	-0.04	464	V$HNF1A	-0.07	464	V$USF_C	-0.08	464	V$STAT5A_02	-0.13	464	V$HFH3_01
465	V$SP1	-0.08	465	V$CEBPB_01	-0.04	465	V$EBF1	-0.07	465	V$OCT4_02	-0.03	465	V$TFIIA_Q6	-0.08	465	V$RREB1_01	-0.06	465	V$HFH1_01	-0.05	465	V$NMYC_01	-0.06	465	V$EVI1_05	-0.06	465	V$SRY	-0.08	465	V$ELK4	-0.04	465	V$CDPCR3HD_01	-0.09	465	V$HNF1B	-0.04	465	V$ZBRK1_01	-0.07	465	V$EVI1_03	-0.08	465	V$TTF1_Q6	-0.13	465	V$EBOX_Q6_01
466	V$EVI1_05	-0.08	466	V$HP1SITEFACTOR_Q6	-0.04	466	V$EGR1_01	-0.07	466	V$SOX9	-0.03	466	V$SAP1A_01	-0.08	466	V$STAT3_02	-0.06	466	V$CDP_02	-0.05	466	V$GATA_C	-0.06	466	V$PITX2_Q2	-0.06	466	V$Hltf	-0.08	466	V$ATF6_01	-0.04	466	V$GFI1_01	-0.09	466	V$Hltf	-0.04	466	V$Foxd3	-0.07	466	V$HMGIY_Q6	-0.08	466	V$ATF_01	-0.13	466	V$TAXCREB_01
467	V$AP2_Q3	-0.08	467	V$PITX2_Q2	-0.04	467	V$GATA2_02	-0.07	467	V$SOX9_B1	-0.03	467	V$CDPCR3_01	-0.08	467	V$LRF_Q2	-0.06	467	V$SOX9	-0.06	467	V$EGR_Q6	-0.06	467	V$FOXI1	-0.06	467	V$EN1_01	-0.08	467	V$RREB1_01	-0.04	467	V$E2F_02	-0.09	467	V$MSX1_01	-0.04	467	V$PBX1	-0.07	467	V$Pax5	-0.08	467	V$RSRFC4_01	-0.13	467	V$SP1_01
468	V$Gata1	-0.08	468	V$GTF2IRD1_01	-0.04	468	V$MAF_Q6	-0.07	468	V$GATA3_03	-0.03	468	V$FOXI1	-0.08	468	V$PPARA_02	-0.06	468	V$SP3_Q3	-0.06	468	V$CDP_01	-0.06	468	V$Nkx2-5	-0.06	468	V$FXR_IR1_Q6	-0.08	468	V$HELIOSA_01	-0.04	468	V$E2F1	-0.09	468	V$ELF5_01	-0.04	468	V$OCT1_B	-0.07	468	V$MYB_Q5_01	-0.09	468	V$E2F_01	-0.14	468	V$FOXD1
469	V$Evi1	-0.08	469	V$OCT1_Q6	-0.04	469	V$CART1_01	-0.07	469	V$SRF_Q5_02	-0.03	469	V$AREB6_02	-0.08	469	V$GATA3_03	-0.06	469	V$RORA_1	-0.06	469	V$HNF1_Q6	-0.07	469	V$FOXO3_01	-0.07	469	V$CREBP1_01	-0.08	469	V$CREBATF_Q6	-0.04	469	V$NFY_Q6	-0.09	469	V$PAX8_01	-0.05	469	V$VMYB_01	-0.07	469	V$HNF6_Q6	-0.09	469	V$LPOLYA_B	-0.14	469	V$Pax4
470	V$EVI1_03	-0.08	470	V$Ddit3::Cebpa	-0.04	470	V$PBX1	-0.07	470	V$Sox17	-0.03	470	V$OCT4_01	-0.08	470	V$EFC_Q6	-0.06	470	V$AIRE_01	-0.06	470	V$T3R_01	-0.07	470	V$Ar	-0.07	470	V$LEF1TCF1_Q4	-0.08	470	V$ELF5_01	-0.04	470	V$CART1_01	-0.09	470	V$NFE2L2	-0.05	470	V$ELF1_Q6	-0.07	470	V$TCF11_01	-0.09	470	V$E2F_02	-0.14	470	V$SAP1A_01
471	V$NFIL3	-0.08	471	V$Nr2e3	-0.04	471	V$RORA_2	-0.08	471	V$SREBP_Q3	-0.03	471	V$NKX22_01	-0.08	471	V$VDR_Q3	-0.06	471	V$OCT1_04	-0.06	471	V$GATA3_03	-0.07	471	V$GABPA	-0.07	471	V$OCT1_03	-0.08	471	V$MSX1_01	-0.04	471	V$MYC_Q2	-0.09	471	V$OCT4_02	-0.05	471	V$OCT1_Q5_01	-0.07	471	V$GEN_INI2_B	-0.09	471	V$IK3_01	-0.14	471	V$MAX_01
472	V$SRF_C	-0.08	472	V$PR_01	-0.04	472	V$SPIB	-0.08	472	V$PBX1_02	-0.03	472	V$NFKB_C	-0.08	472	V$EVI1_01	-0.07	472	V$ISRE_01	-0.06	472	V$PTF1BETA_Q6	-0.07	472	V$FOXO1_Q5	-0.07	472	V$SP1_Q2_01	-0.08	472	V$AMEF2_Q6	-0.04	472	V$SRF_Q6	-0.09	472	V$RUSH1A_02	-0.05	472	V$OCT4_02	-0.07	472	V$TAL1BETAITF2_01	-0.09	472	V$HIF1A::ARNT	-0.14	472	V$RREB1
473	V$TFAP2A	-0.08	473	V$CACCCBINDINGFACTOR_Q6	-0.04	473	V$E2F1_Q6	-0.08	473	V$FOXP1_01	-0.03	473	V$Pax4	-0.09	473	V$IRF1_01	-0.07	473	V$RSRFC4_01	-0.06	473	V$VBP_01	-0.07	473	V$STRA13_01	-0.07	473	V$CKROX_Q2	-0.08	473	V$HTF_01	-0.05	473	V$ATF_01	-0.09	473	V$PAX4_03	-0.05	473	V$TTF1_Q6	-0.07	473	V$BCL6_Q3	-0.09	473	V$CDP_02	-0.15	473	V$Nr2e3
474	V$FXR_Q3	-0.08	474	V$Gfi	-0.04	474	V$IPF1_01	-0.08	474	V$IRF1_01	-0.03	474	V$HSF2_01	-0.09	474	V$NKX22_01	-0.07	474	V$MEF2A	-0.06	474	V$SRF_C	-0.07	474	V$PAX3_B	-0.07	474	V$VBP_01	-0.08	474	V$AREB6_02	-0.05	474	V$MYB_Q6	-0.09	474	V$FREAC2_01	-0.05	474	V$MEIS1BHOXA9_02	-0.07	474	V$PAX6_01	-0.09	474	V$SP1_Q6_01	-0.15	474	V$SRF_Q5_01
475	V$ER_Q6_02	-0.08	475	V$PXRRXR_02	-0.05	475	V$NANOG_01	-0.08	475	V$PBX1	-0.04	475	V$APOLYA_B	-0.09	475	V$TITF1_Q3	-0.07	475	V$FOXI1	-0.06	475	V$Ar	-0.07	475	V$MYOGNF1_01	-0.07	475	V$USF_C	-0.09	475	V$SOX9_B1	-0.05	475	V$CETS1P54_02	-0.1	475	V$XFD3_01	-0.05	475	V$POU3F2_02	-0.08	475	V$ER_Q6	-0.09	475	V$CTF1_01	-0.15	475	V$GCNF_01
476	V$FREAC7_01	-0.08	476	V$TBX5_02	-0.05	476	V$PPARA_01	-0.08	476	V$MEF2_04	-0.04	476	V$ARNT_01	-0.09	476	V$CREBP1_01	-0.07	476	V$CDXA_01	-0.06	476	V$Gata1	-0.07	476	V$PPARG_01	-0.07	476	V$DR1_Q3	-0.09	476	V$E2F_01	-0.05	476	V$NFE2L2	-0.1	476	V$COREBINDINGFACTOR_Q6	-0.05	476	V$IPF1_04	-0.08	476	V$TFE_Q6	-0.09	476	V$AP1_Q4	-0.15	476	V$NRSF_01
477	V$HMGIY_Q3	-0.08	477	V$XFD2_01	-0.05	477	V$NFY_Q6	-0.08	477	V$MYOGENIN_Q6	-0.04	477	V$SRY	-0.09	477	V$FOXM1_01	-0.07	477	V$TLX1::NFIC	-0.06	477	V$FREAC7_01	-0.07	477	V$LDSPOLYA_B	-0.08	477	V$GZF1_01	-0.09	477	V$AHR_01	-0.05	477	V$ER_Q6_02	-0.1	477	V$VMYB_01	-0.05	477	V$OTX_Q1	-0.08	477	V$STAT_Q6	-0.09	477	V$STAT6_02	-0.15	477	V$HNF3_Q6_01
478	V$Stat3	-0.09	478	V$GR_01	-0.05	478	V$P300_01	-0.09	478	V$FREAC4_01	-0.04	478	V$MEF2_03	-0.09	478	V$PAX4_02	-0.07	478	V$NFY_Q6_01	-0.06	478	V$MSX1_01	-0.08	478	V$PAX8_01	-0.08	478	V$HNF4_01_B	-0.09	478	V$CMYC_02	-0.05	478	V$HNF1_01	-0.1	478	V$CAP_01	-0.05	478	V$CDXA_01	-0.08	478	V$HLF_01	-0.09	478	V$NRF2_01	-0.15	478	V$GTF2IRD1_01
479	V$IRF7_01	-0.09	479	V$CMYC_01	-0.05	479	V$DR4_Q2	-0.09	479	V$EVI1_05	-0.04	479	V$HEN1_01	-0.09	479	V$SAP1A_01	-0.08	479	V$TCF11MAFG_01	-0.06	479	V$AREB6_04	-0.08	479	V$BRCA1	-0.08	479	V$AP2ALPHA_01	-0.09	479	V$HLF	-0.05	479	V$PAX3_B	-0.1	479	V$NFAT_Q6	-0.05	479	V$CREB_02	-0.08	479	V$P50RELAP65_Q5_01	-0.09	479	V$STAT5A_01	-0.15	479	V$MYB_Q3
480	V$GEN_INI2_B	-0.09	480	V$TBX22_01	-0.05	480	V$SRY_02	-0.09	480	V$GABP_B	-0.04	480	V$TATA_C	-0.09	480	V$FOXO1_01	-0.08	480	V$CMYC_01	-0.06	480	V$CMYC_02	-0.08	480	V$PLZF_02	-0.08	480	V$P53_02	-0.09	480	V$CDP_01	-0.05	480	V$OSF2_Q6	-0.1	480	V$ATATA_B	-0.05	480	V$HFH1_01	-0.08	480	V$FOXO3_01	-0.09	480	V$EVI1_03	-0.15	480	V$CBF_02
481	V$MEF2_04	-0.09	481	V$ALX4_01	-0.05	481	V$E2F_02	-0.09	481	V$CHOP_01	-0.04	481	V$FOXJ2_02	-0.09	481	V$REST	-0.08	481	V$BRCA1	-0.06	481	V$REL	-0.08	481	V$CEBP_01	-0.08	481	V$Gata1	-0.09	481	V$CDP_02	-0.05	481	V$YY1_Q6_02	-0.1	481	V$TEF_Q6	-0.05	481	V$NR2F1	-0.08	481	V$LEF1TCF1_Q4	-0.09	481	V$FOXO4_01	-0.15	481	V$HNF1_C
482	V$LEF1_Q2_01	-0.09	482	V$RREB1	-0.05	482	V$TEF_Q6	-0.09	482	V$WT1_Q6	-0.04	482	V$FOXP1_01	-0.09	482	V$RSRFC4_Q2	-0.08	482	V$AR_03	-0.06	482	V$ZIC1_01	-0.08	482	V$MEF2A	-0.08	482	V$NKX3-1	-0.09	482	V$E2F_Q4_01	-0.05	482	V$AP1_01	-0.1	482	V$GATA2_03	-0.06	482	V$ZEC_01	-0.08	482	V$SMAD3_Q6	-0.09	482	V$FOXJ2_02	-0.15	482	V$GATA3_01
483	V$BCL6_01	-0.09	483	V$Pax2	-0.05	483	V$PITX2_Q2	-0.09	483	V$MYCMAX_01	-0.04	483	V$CMYC_01	-0.09	483	V$HNF4A	-0.08	483	V$PPARA_02	-0.07	483	V$NFIL3	-0.08	483	V$NFIL3	-0.08	483	V$Nkx3-2	-0.09	483	V$SRF_Q5_01	-0.05	483	V$AP1_Q2_01	-0.1	483	V$FOXI1	-0.06	483	V$CART1_01	-0.08	483	V$AR_01	-0.1	483	V$FOXO3A_Q1	-0.15	483	V$EVI1_02
484	V$MRF2_01	-0.09	484	V$ATF_B	-0.05	484	V$ELK1_01	-0.09	484	V$PPARG	-0.04	484	V$HMGIY_Q3	-0.09	484	V$ZNF515_01	-0.08	484	V$PAX3_B	-0.07	484	V$HOXA3_01	-0.08	484	V$CREB_Q4_01	-0.08	484	V$E2F_Q4_01	-0.09	484	V$STAT4_01	-0.05	484	V$NF-kappaB	-0.1	484	V$AHR_01	-0.06	484	V$PPARA_01	-0.08	484	V$EVI1_02	-0.1	484	V$HMX1_01	-0.16	484	V$E2F_Q4_01
485	V$POLY_C	-0.09	485	V$SMAD_Q6	-0.05	485	V$TITF1_Q3	-0.09	485	V$BCL6_02	-0.04	485	V$GR_Q6_01	-0.09	485	V$AR_02	-0.08	485	V$E2F1DP2_01	-0.07	485	V$MAF_Q6_01	-0.08	485	V$NR4A2	-0.08	485	V$EVI1_04	-0.09	485	V$E2F_Q3	-0.06	485	V$EWSR1-FLI1	-0.1	485	V$Nkx2-5	-0.06	485	V$MIZF	-0.08	485	V$AFP1_Q6	-0.1	485	V$SP1_Q2_01	-0.16	485	V$EBF1
486	V$XVENT1_01	-0.09	486	V$FOXI1	-0.05	486	V$VMYB_02	-0.09	486	V$OCT1_06	-0.04	486	V$SREBP1_Q5	-0.09	486	V$GTF2IRD1_01	-0.08	486	V$E2F4DP2_01	-0.07	486	V$OCT1_02	-0.08	486	V$LXR_DR4_Q3	-0.08	486	V$PAX8_B	-0.1	486	V$IPF1_01	-0.06	486	V$NGFIC_01	-0.1	486	V$AIRE_02	-0.06	486	V$E2F1_Q3	-0.09	486	V$AIRE_02	-0.1	486	V$MYB_Q6	-0.16	486	V$NKX3-1
487	V$FOXO4_01	-0.09	487	V$LEF1_Q2_01	-0.05	487	V$GATA2_03	-0.09	487	V$OCT4_01	-0.04	487	V$S8_01	-0.09	487	V$SRF_Q5_01	-0.08	487	V$SREBP1_Q5	-0.07	487	V$CDPCR3HD_01	-0.08	487	V$S8_01	-0.08	487	V$RREB1	-0.1	487	V$HOXA4_Q2	-0.06	487	V$OCT1_03	-0.1	487	V$RSRFC4_Q2	-0.06	487	V$GATA1_03	-0.09	487	V$MYCMAX_03	-0.1	487	V$CEBPB_02	-0.16	487	V$RORA_Q4
488	V$HFH8_01	-0.09	488	V$TATA_C	-0.05	488	V$AR_02	-0.09	488	V$GATA1_05	-0.04	488	V$PEBP_Q6	-0.1	488	V$CEBPB_02	-0.08	488	V$E2F1_Q6_01	-0.07	488	V$IPF1_02	-0.08	488	V$SRY_02	-0.08	488	V$AP2ALPHA_02	-0.1	488	V$PBX1_03	-0.06	488	V$TBX5_02	-0.1	488	V$HNF1_C	-0.06	488	V$MUSCLE_INI_B	-0.09	488	V$IRF_Q6	-0.1	488	V$E2_Q6	-0.16	488	V$SP1
489	V$ESR2	-0.1	489	V$ATF1_Q6	-0.05	489	V$TAXCREB_01	-0.09	489	V$GATA2_03	-0.04	489	V$CHX10_01	-0.1	489	V$En1	-0.08	489	V$IPF1_Q4_01	-0.07	489	V$Gfi	-0.08	489	V$XFD2_01	-0.09	489	V$E2F1_Q4	-0.1	489	V$E4BP4_01	-0.06	489	V$LFA1_Q6	-0.11	489	V$IPF1_01	-0.06	489	V$GTF2IRD1_01	-0.09	489	V$GATA1_03	-0.1	489	V$EVI1_02	-0.16	489	V$SP3_Q3
490	V$LHX3_01	-0.1	490	V$HAND1E47_01	-0.05	490	V$AP4_Q5	-0.09	490	V$IPF_03	-0.04	490	V$Egr1	-0.1	490	V$CMYC_02	-0.08	490	V$CTF1_01	-0.07	490	V$Lhx3	-0.08	490	V$DR3_Q4	-0.09	490	V$WT1_Q6	-0.1	490	V$LPOLYA_B	-0.06	490	V$PAX3_01	-0.11	490	V$XVENT1_01	-0.07	490	V$AP1_Q4_01	-0.09	490	V$GATA1_06	-0.1	490	V$HAND1E47_01	-0.16	490	V$znf143
491	V$NKX3-1	-0.1	491	V$HELIOSA_02	-0.05	491	V$USF_C	-0.09	491	V$IPF1_04	-0.04	491	V$Ddit3::Cebpa	-0.1	491	V$ATF_B	-0.09	491	V$PBX1_02	-0.07	491	V$CEBP_Q3	-0.08	491	V$VDRRXR_01	-0.09	491	V$CDPCR1_01	-0.1	491	V$NFE2_01	-0.06	491	V$KROX_Q6	-0.11	491	V$Stat3	-0.07	491	V$FOXC1	-0.09	491	V$OCT1_Q6	-0.1	491	V$MEF2_01	-0.16	491	V$SF1_Q6_01
492	V$NKX25_02	-0.1	492	V$HSF_Q6	-0.06	492	V$DMRT3_01	-0.09	492	V$MIZF_01	-0.04	492	V$PAX_Q6	-0.1	492	V$NKX3A_01	-0.09	492	V$FREAC4_01	-0.07	492	V$PPARG_01	-0.08	492	V$XFD1_01	-0.09	492	V$En1	-0.1	492	V$SRF_C	-0.06	492	V$CEBP_01	-0.11	492	V$ELF5	-0.07	492	V$ELK1_04	-0.09	492	V$OCT1_07	-0.1	492	V$MAZ_Q6	-0.16	492	V$RFX_Q6
493	V$HLF	-0.1	493	V$MEF2_01	-0.06	493	V$CMYC_01	-0.09	493	V$PAX5_02	-0.04	493	V$znf143	-0.1	493	V$AP1_Q6_01	-0.09	493	V$NFY_Q6	-0.07	493	V$CETS168_Q6	-0.09	493	V$AP1_Q6	-0.09	493	V$TFE_Q6	-0.1	493	V$RXRA::VDR	-0.06	493	V$CDXA_01	-0.11	493	V$CAAT_01	-0.07	493	V$NFATC2	-0.09	493	V$WT1_Q6	-0.1	493	V$MYC::MAX	-0.16	493	V$PAX2_02
494	V$EVI1_02	-0.1	494	V$SOX9_B1	-0.06	494	V$CTCF	-0.09	494	V$Evi1	-0.04	494	V$PBX_Q3	-0.1	494	V$TFAP2A	-0.09	494	V$PADS_C	-0.07	494	V$MYB_Q6	-0.09	494	V$E2F1_Q4	-0.09	494	V$GRE_C	-0.1	494	V$SRY	-0.06	494	V$GR_01	-0.11	494	V$STAT3_01	-0.07	494	V$OCT1_01	-0.09	494	V$E4BP4_01	-0.1	494	V$NKX25_Q5	-0.17	494	V$PBX1_01
495	V$XFD2_01	-0.1	495	V$COUPTF_Q6	-0.06	495	V$BRCA1	-0.09	495	V$GFI1_Q6	-0.05	495	V$MYB_Q3	-0.1	495	V$ETS2_Q6	-0.09	495	V$USF_C	-0.07	495	V$MUSCLE_INI_B	-0.09	495	V$P53_01	-0.09	495	V$FOXA1	-0.1	495	V$HNF1_Q6_01	-0.06	495	V$CREB_01	-0.11	495	V$RELA	-0.07	495	V$PAX3_B	-0.09	495	V$Foxq1	-0.1	495	V$HNF4_01_B	-0.17	495	V$Pax2
496	V$GATA4_Q3	-0.1	496	V$OCT4_02	-0.06	496	V$E4F1_Q6	-0.09	496	V$AP1_Q6	-0.05	496	V$ELK4	-0.1	496	V$TAL1BETAE47_01	-0.09	496	V$MYC_Q2	-0.07	496	V$HNF1_C	-0.09	496	V$PPARG_03	-0.09	496	V$CTCF_01	-0.1	496	V$HAND1E47_01	-0.06	496	V$LMO2COM_02	-0.11	496	V$EVI1_03	-0.07	496	V$ATATA_B	-0.09	496	V$MYC::MAX	-0.1	496	V$Egr1	-0.17	496	V$STAT1STAT1_Q3
497	V$OCT1_04	-0.1	497	V$GEN_INI2_B	-0.06	497	V$CEBP_01	-0.09	497	V$DTYPEPA_B	-0.05	497	V$TAXCREB_01	-0.1	497	V$CDXA_01	-0.09	497	V$MOVOB_01	-0.08	497	V$ELF5_01	-0.09	497	V$SRY	-0.1	497	V$ATATA_B	-0.1	497	V$TATA_01	-0.06	497	V$Pou5f1	-0.11	497	V$E2F_Q3_01	-0.07	497	V$HLF	-0.1	497	V$CAAT_01	-0.11	497	V$E2F1DP2_01	-0.17	497	V$LMO2COM_02
498	V$SEF1_C	-0.1	498	V$LYF1_01	-0.06	498	V$TBP_Q6	-0.09	498	V$TTF1_Q6	-0.05	498	V$RORA2_01	-0.1	498	V$HLF_01	-0.09	498	V$E2F_Q6	-0.08	498	V$EVI1_03	-0.09	498	V$TEAD1	-0.1	498	V$RUSH1A_02	-0.1	498	V$E2A_Q2	-0.06	498	V$HLF	-0.11	498	V$AR_Q2	-0.07	498	V$E2F1DP1RB_01	-0.1	498	V$POLY_C	-0.11	498	V$E2_01	-0.17	498	V$Myc
499	V$MIF1_01	-0.1	499	V$NKX25_01	-0.06	499	V$CDPCR3_01	-0.09	499	V$Foxa2	-0.05	499	V$HFH4_01	-0.1	499	V$GAF_Q6	-0.09	499	V$E2F_Q4	-0.08	499	V$NFKB_C	-0.09	499	V$CREBP1_01	-0.1	499	V$CMYC_01	-0.1	499	V$FOXD3_01	-0.06	499	V$STAF_02	-0.11	499	V$SRY	-0.08	499	V$E2F4DP1_01	-0.1	499	V$TCF4_Q5	-0.11	499	V$GATA3_02	-0.17	499	V$IK1_01
500	V$GATA1_06	-0.1	500	V$EBF1	-0.06	500	V$TBX5_02	-0.09	500	V$GR_01	-0.05	500	V$SF1_Q6_01	-0.1	500	V$S8_01	-0.1	500	V$STAT1	-0.08	500	V$Nkx2-5	-0.09	500	V$Hand1::Tcfe2a	-0.1	500	V$BCL6_01	-0.1	500	V$PAX8_01	-0.07	500	V$REL	-0.11	500	V$USF1	-0.08	500	V$PAX4_04	-0.1	500	V$DMRT3_01	-0.11	500	V$E2F1_Q6	-0.17	500	V$YY1_Q6
501	V$NGFIC_01	-0.11	501	V$Pou5f1	-0.06	501	V$ATF3_Q6	-0.09	501	V$GATA2_02	-0.05	501	V$MMEF2_Q6	-0.1	501	V$CMYB_01	-0.1	501	V$MIZF	-0.08	501	V$E4BP4_01	-0.09	501	V$NFE2L2	-0.1	501	V$CETS1P54_01	-0.1	501	V$IRF1_Q6	-0.07	501	V$NFKB1	-0.11	501	V$NKX25_Q5	-0.08	501	V$BCL6_02	-0.1	501	V$ELF5_01	-0.11	501	V$REL	-0.17	501	V$SREBP1_01
502	V$VBP_01	-0.11	502	V$TCF11MAFG_01	-0.06	502	V$PBX1_02	-0.09	502	V$Foxd3	-0.05	502	V$AREB6_01	-0.1	502	V$HNF4_Q6	-0.1	502	V$T	-0.08	502	V$HSF1_01	-0.09	502	V$GATA1_01	-0.1	502	V$NKX61_01	-0.1	502	V$CART1_01	-0.07	502	V$FOXO1_02	-0.11	502	V$NUR77_Q5	-0.08	502	V$PADS_C	-0.1	502	V$LBP1_Q6	-0.11	502	V$EFC_Q6	-0.17	502	V$HEN1_01
503	V$CDP_02	-0.11	503	V$OCT1_01	-0.07	503	V$STAT1	-0.09	503	V$SRY_02	-0.05	503	V$Pax5	-0.1	503	V$FOXO4_02	-0.1	503	V$OCT1_Q5_01	-0.08	503	V$CAAT_C	-0.09	503	V$BARBIE_01	-0.1	503	V$DEAF1_02	-0.11	503	V$LHX3_01	-0.07	503	V$HEN1_02	-0.11	503	V$NFIL3	-0.08	503	V$HNF4ALPHA_Q6	-0.1	503	V$AP3_Q6	-0.11	503	V$XFD1_01	-0.17	503	V$PEBP_Q6
504	V$STAT5B_01	-0.11	504	V$NKX3-1	-0.07	504	V$KROX_Q6	-0.1	504	V$CEBP_01	-0.05	504	V$CREBP1_Q2	-0.11	504	V$NFKB_Q6	-0.1	504	V$DEAF1_02	-0.08	504	V$AHRARNT_02	-0.09	504	V$PPARA_02	-0.1	504	V$TEF_Q6	-0.11	504	V$CAAT_01	-0.07	504	V$GRE_C	-0.11	504	V$P300_01	-0.09	504	V$CEBP_Q2	-0.1	504	V$IRF1_Q6	-0.11	504	V$GATA3_01	-0.17	504	V$HNF6_Q6
505	V$KROX_Q6	-0.11	505	V$NKX3A_01	-0.07	505	V$SF1_Q6_01	-0.1	505	V$HMGIY_Q3	-0.05	505	V$AR_02	-0.11	505	V$HELIOSA_01	-0.1	505	V$GATA_C	-0.08	505	V$STAT1STAT1_Q3	-0.09	505	V$DMRT1_01	-0.1	505	V$HSF1_Q6	-0.11	505	V$BCL6_02	-0.07	505	V$SP1	-0.11	505	V$TFE_Q6	-0.09	505	V$Foxa2	-0.1	505	V$NFY_C	-0.12	505	V$AP2REP_01	-0.18	505	V$PXRRXR_01
506	V$PAX1_B	-0.11	506	V$Lhx3	-0.07	506	V$HSF1_01	-0.1	506	V$SRF_Q6	-0.05	506	V$HIF1A::ARNT	-0.11	506	V$PR_01	-0.1	506	V$HNF1B	-0.08	506	V$MAX	-0.09	506	V$HOXA5	-0.11	506	V$Nkx2-5	-0.11	506	V$PAX2_01	-0.07	506	V$AP1	-0.11	506	V$GATA1_05	-0.09	506	V$MOVOB_01	-0.1	506	V$MTATA_B	-0.12	506	V$XPF1_Q6	-0.18	506	V$NRF1_Q6
507	V$EWSR1-FLI1	-0.11	507	V$LHX3_01	-0.07	507	V$HNF4_Q6_01	-0.1	507	V$SMAD4_Q6	-0.05	507	V$EGR2_01	-0.11	507	V$SRY_02	-0.1	507	V$HNF1_Q6_01	-0.08	507	V$CLOX_01	-0.09	507	V$PXRRXR_01	-0.11	507	V$TBP_Q6	-0.11	507	V$VMAF_01	-0.07	507	V$GEN_INI2_B	-0.11	507	V$TITF1_Q3	-0.09	507	V$CKROX_Q2	-0.1	507	V$TAL1ALPHAE47_01	-0.12	507	V$LHX3_01	-0.18	507	V$AP2GAMMA_01
508	V$DEAF1_02	-0.11	508	V$TP53	-0.07	508	V$IK1_01	-0.1	508	V$AR_02	-0.05	508	V$LHX3_01	-0.11	508	V$GATA_C	-0.1	508	V$PPARG	-0.08	508	V$DEC_Q1	-0.09	508	V$EGR2_01	-0.11	508	V$CDC5_01	-0.11	508	V$STAT6_01	-0.07	508	V$COUP_01	-0.11	508	V$ZIC2_01	-0.09	508	V$PR_Q2	-0.1	508	V$HMEF2_Q6	-0.12	508	V$SRF_C	-0.18	508	V$USF_C
509	V$OCT1_03	-0.11	509	V$NRSE_B	-0.07	509	V$P53_DECAMER_Q2	-0.1	509	V$Mycn	-0.05	509	V$PPARG_02	-0.11	509	V$RFX1_02	-0.1	509	V$MYCMAX_01	-0.08	509	V$CEBPB_02	-0.1	509	V$CEBP_Q2	-0.11	509	V$CBF_01	-0.11	509	V$HNF1_C	-0.08	509	V$MSX1_01	-0.12	509	V$FOXP3_Q4	-0.09	509	V$PAX4_02	-0.1	509	V$FEV	-0.12	509	V$MAF_Q6	-0.18	509	V$ETS2_B
510	V$HMEF2_Q6	-0.11	510	V$AP1_C	-0.07	510	V$AIRE_02	-0.1	510	V$NR3C1	-0.05	510	V$NFKB_Q6	-0.11	510	V$CDPCR3HD_01	-0.1	510	V$COMP1_01	-0.09	510	V$Tal1::Gata1	-0.1	510	V$RFX1_02	-0.11	510	V$Hand1::Tcfe2a	-0.12	510	V$AHR_Q5	-0.08	510	V$En1	-0.12	510	V$E4F1_Q6	-0.09	510	V$NRSF_01	-0.11	510	V$BCL6_01	-0.12	510	V$Gata1	-0.18	510	V$AP1_01
511	V$CEBP_Q3	-0.12	511	V$TITF1_Q3	-0.07	511	V$CDP_01	-0.1	511	V$XPF1_Q6	-0.05	511	V$FOXF2	-0.11	511	V$PAX6_01	-0.1	511	V$Gfi	-0.09	511	V$ATF6_01	-0.1	511	V$E2F1DP1RB_01	-0.11	511	V$CDPCR3HD_01	-0.12	511	V$E2F1_Q6	-0.08	511	V$MIF1_01	-0.12	511	V$Myc	-0.09	511	V$ESR2	-0.11	511	V$ARNT_02	-0.12	511	V$ZF5_B	-0.18	511	V$ZTA_Q2
512	V$PAX3_01	-0.12	512	V$GATA4_Q3	-0.07	512	V$HNF1_C	-0.1	512	V$MTATA_B	-0.06	512	V$Nobox	-0.11	512	V$CART1_01	-0.11	512	V$PAX3_01	-0.09	512	V$IPF1_04	-0.1	512	V$E2F4DP1_01	-0.11	512	V$E2F1	-0.12	512	V$Nkx3-2	-0.08	512	V$SOX5_01	-0.12	512	V$USF_C	-0.09	512	V$MAX_01	-0.11	512	V$AR_04	-0.12	512	V$LMAF_Q2	-0.18	512	V$E2F4DP2_01
513	V$SOX9	-0.12	513	V$DMRT3_01	-0.07	513	V$E2F_Q4	-0.1	513	V$Pax6	-0.06	513	V$PAX3_B	-0.11	513	V$FOXO3_01	-0.11	513	V$Myc	-0.09	513	V$PLZF_02	-0.1	513	V$FAC1_01	-0.11	513	V$Ddit3::Cebpa	-0.12	513	V$GATA1_01	-0.08	513	V$Foxd3	-0.12	513	V$HOX13_01	-0.09	513	V$ISRE_01	-0.11	513	V$NFKB_C	-0.12	513	V$MEF2_Q6_01	-0.18	513	V$CLOCKBMAL_Q6
514	V$GATA1_05	-0.12	514	V$TFIIA_Q6	-0.07	514	V$PAX_Q6	-0.1	514	V$SRF_C	-0.06	514	V$Nkx2-5	-0.11	514	V$RSRFC4_01	-0.11	514	V$TAL1::TCF3	-0.09	514	V$AP2ALPHA_01	-0.1	514	V$NF1_Q6	-0.11	514	V$PITX2_Q2	-0.12	514	V$OSF2_Q6	-0.08	514	V$DMRT5_01	-0.12	514	V$TBX22_01	-0.1	514	V$FXR_IR1_Q6	-0.11	514	V$BCL6_02	-0.12	514	V$RORA2_01	-0.18	514	V$ELK1_01
515	V$RELA	-0.12	515	V$HELIOSA_01	-0.07	515	V$T3R_Q6	-0.1	515	V$HNF1A	-0.06	515	V$ELK1_04	-0.11	515	V$STAT1	-0.11	515	V$GAF_Q6	-0.09	515	V$TBX5_02	-0.1	515	V$MEF3_B	-0.11	515	V$CP2_01	-0.12	515	V$HEN1_02	-0.08	515	V$PAX8_01	-0.12	515	V$IRF1_01	-0.1	515	V$MAF_Q6_01	-0.11	515	V$IRF1_01	-0.12	515	V$MEF2A	-0.18	515	V$FOXI1
516	V$Foxa2	-0.12	516	V$EN1_01	-0.07	516	V$Lhx3	-0.1	516	V$STAT1	-0.06	516	V$SREBP2_Q6	-0.12	516	V$HNF1_C	-0.11	516	V$EVI1_02	-0.09	516	V$ELK4	-0.1	516	V$GC_01	-0.12	516	V$Ar	-0.12	516	V$AREB6_04	-0.08	516	V$PLZF_02	-0.12	516	V$RORA_2	-0.1	516	V$OSF2_Q6	-0.11	516	V$ETF_Q6	-0.12	516	V$OCT1_07	-0.19	516	V$KROX_Q6
517	V$COMP1_01	-0.12	517	V$HFH8_01	-0.07	517	V$TATA_C	-0.1	517	V$AP1_Q4	-0.06	517	V$PXR_Q2	-0.12	517	V$PAX3_B	-0.11	517	V$Foxa2	-0.09	517	V$En1	-0.1	517	V$HOXA3_01	-0.12	517	V$Egr1	-0.12	517	V$PLZF_02	-0.09	517	V$NFKB_Q6_01	-0.12	517	V$CREB1	-0.1	517	V$MRF2_01	-0.11	517	V$LMO2COM_02	-0.13	517	V$HLF	-0.19	517	V$PAX4_02
518	V$PAX4_02	-0.12	518	V$TFE_Q6	-0.07	518	V$MYCMAX_03	-0.1	518	V$Nkx3-2	-0.06	518	V$LXR_DR4_Q3	-0.12	518	V$Nkx2-5	-0.11	518	V$DBP_Q6	-0.09	518	V$T3R_Q6	-0.1	518	V$FOXO1_01	-0.12	518	V$NFKB_Q6	-0.12	518	V$POU1F1_Q6	-0.09	518	V$STAT5A_04	-0.12	518	V$AFP1_Q6	-0.1	518	V$PR_01	-0.11	518	V$FOXO4_01	-0.13	518	V$BACH1_01	-0.19	518	V$MAX
519	V$HP1SITEFACTOR_Q6	-0.12	519	V$IRF7_01	-0.08	519	V$CDX_Q5	-0.11	519	V$SRF	-0.06	519	V$POU3F2_01	-0.12	519	V$OCT1_07	-0.11	519	V$XFD2_01	-0.09	519	V$FOXO4_02	-0.11	519	V$PR_02	-0.12	519	V$MZF1_01	-0.12	519	V$FOX_Q2	-0.09	519	V$MYOGNF1_01	-0.12	519	V$Lhx3	-0.1	519	V$NUR77_Q5	-0.11	519	V$ELF5	-0.13	519	V$BEL1_B	-0.19	519	V$CMYC_01
520	V$NFY_C	-0.13	520	V$FOXD1	-0.08	520	V$AP1_Q6_01	-0.11	520	V$E47_01	-0.06	520	V$NFAT_Q4_01	-0.12	520	V$NKX25_02	-0.11	520	V$APOLYA_B	-0.1	520	V$SRF_Q5_02	-0.11	520	V$ESR1	-0.12	520	V$GFI1_01	-0.12	520	V$LXR_Q3	-0.09	520	V$NFMUE1_Q6	-0.12	520	V$XBP1_01	-0.1	520	V$NFKAPPAB65_01	-0.11	520	V$ZTA_Q2	-0.13	520	V$ZID_01	-0.19	520	V$FREAC2_01
521	V$GATA3_01	-0.13	521	V$NHLH1	-0.08	521	V$Gfi	-0.11	521	V$TST1_01	-0.06	521	V$CEBPB_02	-0.12	521	V$HNF3_Q6	-0.11	521	V$BRN2_01	-0.1	521	V$NF1_Q6	-0.11	521	V$EFC_Q6	-0.12	521	V$MIZF_01	-0.12	521	V$E2F4DP2_01	-0.09	521	V$XBP1_01	-0.12	521	V$R_01	-0.1	521	V$CAP_01	-0.12	521	V$Klf4	-0.13	521	V$PAX6_Q2	-0.19	521	V$DMRT1_01
522	V$CMYC_02	-0.13	522	V$TBP	-0.08	522	V$RUSH1A_02	-0.11	522	V$CEBPGAMMA_Q6	-0.06	522	V$HFH8_01	-0.12	522	V$MEF2_04	-0.12	522	V$AP1_01	-0.1	522	V$XFD3_01	-0.11	522	V$WT1_Q6	-0.12	522	V$E2F_Q4	-0.13	522	V$E2F_Q6	-0.09	522	V$TLX1::NFIC	-0.13	522	V$HSF1_01	-0.1	522	V$PAX8_B	-0.12	522	V$VMYB_02	-0.13	522	V$Pax6	-0.2	522	V$ARNT_02
523	V$OCT1_02	-0.13	523	V$MEIS1_01	-0.08	523	V$Tal1::Gata1	-0.11	523	V$TBX22_01	-0.06	523	V$HSF1_Q6	-0.12	523	V$COMP1_01	-0.12	523	V$TBP	-0.1	523	V$MEIS1BHOXA9_02	-0.11	523	V$HMGIY_Q3	-0.12	523	V$COUP_01	-0.13	523	V$E2F_Q4	-0.09	523	V$HMEF2_Q6	-0.13	523	V$EVI1_06	-0.1	523	V$HFH3_01	-0.12	523	V$GATA3_02	-0.13	523	V$WT1_Q6	-0.2	523	V$BACH2_01
524	V$AHRARNT_01	-0.13	524	V$FREAC2_01	-0.08	524	V$AREB6_01	-0.11	524	V$AP1_C	-0.06	524	V$DR1_Q3	-0.12	524	V$TAL1::TCF3	-0.12	524	V$GATA1_05	-0.1	524	V$RXR::RAR_DR5	-0.11	524	V$GATA_C	-0.12	524	V$EVI1_05	-0.13	524	V$Ar	-0.09	524	V$MEIS1AHOXA9_01	-0.13	524	V$FOXC1	-0.11	524	V$CREB_Q2	-0.12	524	V$HNF4_Q6	-0.13	524	V$MZF1_5-13	-0.2	524	V$AR_01
525	V$HNF3ALPHA_Q6	-0.13	525	V$FOXO1_01	-0.08	525	V$Foxq1	-0.11	525	V$MIZF	-0.07	525	V$TBP_Q6	-0.12	525	V$HSF1_Q6	-0.12	525	V$BCL6_02	-0.1	525	V$LBP1_Q6	-0.11	525	V$ERR1_Q2	-0.12	525	V$Evi1	-0.13	525	V$FOXO3	-0.09	525	V$Pax5	-0.13	525	V$LEF1TCF1_Q4	-0.11	525	V$AREB6_02	-0.12	525	V$GATA_C	-0.14	525	V$AP1_Q6	-0.2	525	V$OCT1_02
526	V$NKX25_01	-0.13	526	V$AREB6_03	-0.08	526	V$GATA1_01	-0.11	526	V$SREBP1_Q5	-0.07	526	V$PAX8_B	-0.12	526	V$CEBP_Q2	-0.12	526	V$GTF2IRD1_01	-0.11	526	V$AHRARNT_01	-0.11	526	V$R_01	-0.13	526	V$STAT_Q6	-0.13	526	V$PPARG	-0.09	526	V$DR1_Q3	-0.13	526	V$FOXO3_01	-0.11	526	V$FOXO1_01	-0.12	526	V$NFY_Q6	-0.14	526	V$MYOGNF1_01	-0.2	526	V$DR3_Q4
527	V$FOXO1_02	-0.13	527	V$INSM1	-0.08	527	V$E2F1DP1_01	-0.11	527	V$SF1_Q6	-0.07	527	V$FOXO4_01	-0.12	527	V$EVI1_03	-0.12	527	V$CREB_02	-0.11	527	V$POU1F1_Q6	-0.11	527	V$Foxd3	-0.13	527	V$FOXC1	-0.13	527	V$MIZF_01	-0.09	527	V$HMX1_01	-0.13	527	V$EGR_Q6	-0.11	527	V$MTATA_B	-0.12	527	V$NFKAPPAB50_01	-0.14	527	V$Stat3	-0.2	527	V$CDPCR1_01
528	V$SP1_Q6	-0.13	528	V$HOXA7_01	-0.08	528	V$MYB_Q3	-0.11	528	V$SRF_Q4	-0.07	528	V$USF_02	-0.12	528	V$LMAF_Q2	-0.12	528	V$CETS1P54_03	-0.11	528	V$FOXD1	-0.11	528	V$GATA4_Q3	-0.13	528	V$AP1_Q2	-0.13	528	V$NFIL3	-0.09	528	V$SRY	-0.13	528	V$FOXA1	-0.11	528	V$CEBP_Q2_01	-0.12	528	V$BRACH_01	-0.14	528	V$CLOX_01	-0.2	528	V$LXR_Q3
529	V$MEF2_03	-0.14	529	V$HNF4ALPHA_Q6	-0.08	529	V$TAL1::TCF3	-0.11	529	V$TEAD1	-0.07	529	V$Nkx3-2	-0.12	529	V$GR_01	-0.13	529	V$FXR_IR1_Q6	-0.11	529	V$NFKAPPAB65_01	-0.11	529	V$NCX_01	-0.13	529	V$PAX6_01	-0.13	529	V$BRCA_01	-0.09	529	V$Nobox	-0.13	529	V$GATA1_02	-0.11	529	V$SREBP1_Q5	-0.13	529	V$CMYB_01	-0.14	529	V$GATA_Q6	-0.2	529	V$LEF1TCF1_Q4
530	V$FOX_Q2	-0.14	530	V$FOXO4_01	-0.08	530	V$STAT1_02	-0.11	530	V$TATA_01	-0.07	530	V$VDRRXR_01	-0.12	530	V$CDP_01	-0.13	530	V$ARNT_02	-0.11	530	V$AP2_Q3	-0.11	530	V$IPF_03	-0.13	530	V$REST	-0.13	530	V$AR_Q2	-0.1	530	V$VMYB_02	-0.13	530	V$OCT1_04	-0.11	530	V$GATA_C	-0.13	530	V$FOXO1_02	-0.14	530	V$ATATA_B	-0.2	530	V$PAX3_01
531	V$PPARG_01	-0.14	531	V$HNF3_Q6	-0.09	531	V$AP1_Q2_01	-0.12	531	V$BRCA1	-0.07	531	V$IRF2_01	-0.13	531	V$AP1_Q4_01	-0.13	531	V$CDX_Q5	-0.11	531	V$PBX_Q3	-0.11	531	V$LHX3_01	-0.13	531	V$HNF4_DR1_Q3	-0.13	531	V$DEAF1_01	-0.1	531	V$RBPJK_Q4	-0.13	531	V$EVI1_05	-0.12	531	V$HLF_01	-0.13	531	V$DMRT2_01	-0.14	531	V$GATA2_02	-0.21	531	V$CKROX_Q2
532	V$TATA_C	-0.14	532	V$HSF1_01	-0.09	532	V$CEBP_Q3	-0.12	532	V$Zfp423	-0.07	532	V$SRF_Q6	-0.13	532	V$SREBP1_02	-0.13	532	V$SRY_02	-0.11	532	V$GATA4_Q3	-0.11	532	V$TFAP2A	-0.13	532	V$OCT1_05	-0.13	532	V$AFP1_Q6	-0.1	532	V$ATF1_Q6	-0.13	532	V$HELIOSA_01	-0.12	532	V$FOXO3A_Q1	-0.13	532	V$GFI1_01	-0.14	532	V$EBF1	-0.21	532	V$AP3_Q6
533	V$RBPJK_01	-0.14	533	V$NFAT_Q4_01	-0.09	533	V$DBP_Q6	-0.12	533	V$CIZ_01	-0.07	533	V$PAX6_Q2	-0.13	533	V$CBF_01	-0.13	533	V$NKX25_01	-0.12	533	V$XFD2_01	-0.11	533	V$EN1_01	-0.13	533	V$DMRT4_01	-0.14	533	V$PBX_Q3	-0.1	533	V$Pax2	-0.14	533	V$GTF2IRD1_01	-0.12	533	V$CEBP_01	-0.13	533	V$HFH8_01	-0.14	533	V$AR_04	-0.21	533	V$E2F_03
534	V$PARP_Q3	-0.14	534	V$CDPCR1_01	-0.09	534	V$E2F_Q6	-0.12	534	V$ERR1_Q2	-0.07	534	V$FOXO3	-0.13	534	V$LPOLYA_B	-0.13	534	V$E2_Q6_01	-0.12	534	V$GC_01	-0.12	534	V$MEF2_Q6_01	-0.13	534	V$DR3_Q4	-0.14	534	V$SRY_02	-0.1	534	V$ICSBP_Q6	-0.14	534	V$HMGIY_Q6	-0.12	534	V$COREBINDINGFACTOR_Q6	-0.13	534	V$NFKB_Q6	-0.14	534	V$HES1_Q2	-0.21	534	V$TAL1BETAE47_01
535	V$Spz1	-0.14	535	V$AR_Q2	-0.09	535	V$E2F1_Q4_01	-0.12	535	V$HNF4ALPHA_Q6	-0.07	535	V$COUP_DR1_Q6	-0.13	535	V$XPF1_Q6	-0.13	535	V$AREB6_04	-0.12	535	V$FEV	-0.12	535	V$E2_01	-0.13	535	V$FOXM1_01	-0.14	535	V$HNF3ALPHA_Q6	-0.1	535	V$AHRHIF_Q6	-0.14	535	V$RORA_Q4	-0.12	535	V$MYCMAX_03	-0.13	535	V$FOXO3	-0.14	535	V$NFKB_Q6_01	-0.21	535	V$SRF_Q5_02
536	V$OCT1_01	-0.14	536	V$PAX6_01	-0.09	536	V$Sox17	-0.12	536	V$Ar	-0.07	536	V$CDP_01	-0.13	536	V$Hand1::Tcfe2a	-0.14	536	V$FOXC1	-0.12	536	V$Pax2	-0.12	536	V$OCT1_07	-0.14	536	V$IK_Q5	-0.14	536	V$Ddit3::Cebpa	-0.1	536	V$GEN_INI3_B	-0.14	536	V$Esrrb	-0.12	536	V$RUSH1A_02	-0.13	536	V$NRSF_Q4	-0.14	536	V$PAX5_02	-0.22	536	V$STAT1_03
537	V$HELIOSA_02	-0.15	537	V$FOXO1_Q5	-0.09	537	V$SMAD3_Q6	-0.12	537	V$TATA_C	-0.08	537	V$Gfi	-0.13	537	V$HOXA4_Q2	-0.14	537	V$VMYB_02	-0.12	537	V$PAX5_02	-0.12	537	V$GR_Q6_01	-0.14	537	V$FREAC7_01	-0.14	537	V$HNF1A	-0.11	537	V$GEN_INI_B	-0.14	537	V$PR_Q2	-0.12	537	V$MYCMAX_01	-0.13	537	V$PU1_01	-0.14	537	V$AHR_Q5	-0.22	537	V$VJUN_01
538	V$HNF1A	-0.15	538	V$HMGIY_Q3	-0.09	538	V$RBPJK_Q4	-0.12	538	V$NKX61_01	-0.08	538	V$PLAG1	-0.13	538	V$NR2F1	-0.14	538	V$RBPJK_Q4	-0.12	538	V$Nkx3-2	-0.12	538	V$TAL1::TCF3	-0.14	538	V$CHOP_01	-0.14	538	V$BRACH_01	-0.11	538	V$DMRT7_01	-0.14	538	V$MRF2_01	-0.12	538	V$FOXO3_01	-0.13	538	V$Gata1	-0.14	538	V$RSRFC4_Q2	-0.22	538	V$PLZF_02
539	V$SRF	-0.15	539	V$MIZF_01	-0.09	539	V$POU3F2_01	-0.12	539	V$REL	-0.08	539	V$STAT1_01	-0.13	539	V$E2_Q6_01	-0.14	539	V$HNF1_01	-0.12	539	V$AIRE_02	-0.13	539	V$IRF1_Q6	-0.14	539	V$FOXJ2_02	-0.14	539	V$HMGIY_Q3	-0.11	539	V$P53_02	-0.14	539	V$CREB_Q2	-0.12	539	V$GATA4_Q3	-0.13	539	V$Mafb	-0.14	539	V$HNF4ALPHA_Q6	-0.22	539	V$HOXA5
540	V$RXRLXRB_01	-0.15	540	V$NR2F1	-0.09	540	V$E2F1	-0.12	540	V$SPI1	-0.08	540	V$MYCMAX_B	-0.13	540	V$HNF1A	-0.14	540	V$AP2REP_01	-0.12	540	V$EVI1_01	-0.13	540	V$SRF_01	-0.14	540	V$znf143	-0.14	540	V$HOXA3_01	-0.11	540	V$RFX1_01	-0.14	540	V$LHX3_01	-0.12	540	V$XPF1_Q6	-0.14	540	V$PR_01	-0.15	540	V$HNF1_C	-0.22	540	V$CBF_01
541	V$AREB6_04	-0.15	541	V$PPARA_02	-0.1	541	V$DEAF1_01	-0.12	541	V$IRF1_Q6	-0.08	541	V$GZF1_01	-0.13	541	V$GATA6_01	-0.14	541	V$DMRT2_01	-0.12	541	V$NF1_Q6_01	-0.13	541	V$MUSCLE_INI_B	-0.14	541	V$HEB_Q6	-0.14	541	V$TFIII_Q6	-0.11	541	V$PAX1_B	-0.14	541	V$HMEF2_Q6	-0.12	541	V$OCT4_01	-0.14	541	V$ZIC2_01	-0.15	541	V$SPIB	-0.22	541	V$CREBATF_Q6
542	V$Foxq1	-0.15	542	V$LDSPOLYA_B	-0.1	542	V$BCL6_01	-0.12	542	V$CEBP_Q3	-0.08	542	V$E4F1_Q6	-0.13	542	V$AP2_Q6_01	-0.14	542	V$CDPCR3HD_01	-0.12	542	V$CDX_Q5	-0.13	542	V$E2F1_Q3	-0.14	542	V$LUN1_01	-0.14	542	V$IRF_Q6_01	-0.11	542	V$AREB6_04	-0.14	542	V$PEBP_Q6	-0.13	542	V$ATF_B	-0.14	542	V$FOXP3_Q4	-0.15	542	V$BRCA1	-0.22	542	V$HP1SITEFACTOR_Q6
543	V$SF1_Q6_01	-0.15	543	V$Foxd3	-0.1	543	V$MYCMAX_01	-0.12	543	V$TGIF_01	-0.08	543	V$IRF1_Q6	-0.13	543	V$E12_Q6	-0.14	543	V$Hltf	-0.13	543	V$TCF4_Q5	-0.13	543	V$CDPCR3HD_01	-0.14	543	V$FOXI1	-0.14	543	V$RSRFC4_01	-0.11	543	V$P50P50_Q3	-0.14	543	V$FEV	-0.13	543	V$FOXJ2_01	-0.14	543	V$FOXM1_01	-0.15	543	V$AHRARNT_01	-0.22	543	V$GEN_INI3_B
544	V$HFH3_01	-0.15	544	V$MRF2_01	-0.1	544	V$USF_01	-0.12	544	V$EGR2_01	-0.08	544	V$CRX_Q4	-0.13	544	V$EVI1_06	-0.14	544	V$FOXA1	-0.13	544	V$ER_Q6_02	-0.13	544	V$CDPCR1_01	-0.14	544	V$Myc	-0.14	544	V$RSRFC4_Q2	-0.11	544	V$E2A_Q6	-0.14	544	V$Mycn	-0.13	544	V$AP1_C	-0.14	544	V$COMP1_01	-0.15	544	V$STAT6_01	-0.23	544	V$GEN_INI_B
545	V$GATA2_02	-0.15	545	V$TCF4_Q5	-0.1	545	V$TLX1::NFIC	-0.12	545	V$AP2_Q6	-0.09	545	V$Pax2	-0.13	545	V$TP53	-0.15	545	V$LRH1_Q5	-0.13	545	V$GZF1_01	-0.13	545	V$EGR_Q6	-0.14	545	V$PXRRXR_01	-0.14	545	V$IPF1_04	-0.11	545	V$PAX5_02	-0.14	545	V$FOXO1_02	-0.13	545	V$AP2ALPHA_01	-0.14	545	V$NF-kappaB	-0.15	545	V$P300_01	-0.23	545	V$NHLH1
546	V$FOXM1_01	-0.15	546	V$RELA	-0.1	546	V$GATA1_02	-0.12	546	V$NFATC2	-0.09	546	V$IRF1_01	-0.13	546	V$AHR_Q5	-0.15	546	V$LPOLYA_B	-0.13	546	V$DMRT4_01	-0.13	546	V$DMRT7_01	-0.14	546	V$E2F_Q6	-0.15	546	V$MEF2_03	-0.11	546	V$GATA2_01	-0.14	546	V$LYF1_01	-0.13	546	V$ELK1_01	-0.14	546	V$SRY_02	-0.15	546	V$E2F_Q6	-0.23	546	V$MRF2_01
547	V$DMRT7_01	-0.16	547	V$AR_Q6	-0.1	547	V$AP4_01	-0.12	547	V$TBP	-0.09	547	V$FOXA1	-0.13	547	V$GZF1_01	-0.15	547	V$E2F_03	-0.13	547	V$E4F1_Q6	-0.13	547	V$FOXD3_01	-0.15	547	V$ZIC3_01	-0.15	547	V$STAT1_01	-0.11	547	V$IPF1_02	-0.14	547	V$CDX2_Q5	-0.13	547	V$FOXA1	-0.14	547	V$GATA1_04	-0.15	547	V$TGIF_01	-0.23	547	V$IPF1_01
548	V$HNF4_DR1_Q3	-0.16	548	V$SRY_02	-0.1	548	V$ZID_01	-0.12	548	V$AP1_01	-0.09	548	V$ELK1	-0.13	548	V$POU6F1_01	-0.15	548	V$HNF3ALPHA_Q6	-0.13	548	V$RFX_Q6	-0.14	548	V$HSF1_01	-0.15	548	V$TITF1_Q3	-0.15	548	V$AP1_Q2_01	-0.11	548	V$IRF_Q6_01	-0.14	548	V$AREB6_03	-0.13	548	V$OCT1_02	-0.14	548	V$AP2REP_01	-0.15	548	V$ATF4_Q2	-0.23	548	V$PPARG::RXRA
549	V$AR_02	-0.16	549	V$FOXP3_Q4	-0.11	549	V$HNF1B	-0.12	549	V$PPARG::RXRA	-0.09	549	V$BRN2_01	-0.13	549	V$CDX_Q5	-0.15	549	V$GATA4_Q3	-0.13	549	V$GFI1_01	-0.14	549	V$E4F1_Q6	-0.15	549	V$ESR1	-0.15	549	V$WT1_Q6	-0.11	549	V$TAACC_B	-0.14	549	V$DEAF1_01	-0.13	549	V$AIRE_01	-0.14	549	V$Sox17	-0.15	549	V$AP1_C	-0.23	549	V$PPARG_02
550	V$TAL1BETAITF2_01	-0.16	550	V$ZF5_B	-0.11	550	V$HMGIY_Q3	-0.12	550	V$HTF_01	-0.09	550	V$E2F_Q3	-0.13	550	V$AR_Q2	-0.15	550	V$STAT_01	-0.14	550	V$IPF1_Q4_01	-0.14	550	V$MYB_Q3	-0.15	550	V$E2F4DP2_01	-0.15	550	V$SPIB	-0.11	550	V$TAL1BETAITF2_01	-0.14	550	V$STAT5B_01	-0.13	550	V$LHX3_01	-0.15	550	V$TFIIA_Q6	-0.15	550	V$VDR_Q6	-0.23	550	V$REST
551	V$STAT6_01	-0.16	551	V$AP1_Q2_01	-0.11	551	V$Nkx2-5	-0.13	551	V$NF1_Q6	-0.09	551	V$IRF1	-0.13	551	V$BACH1_01	-0.15	551	V$HOXA5	-0.14	551	V$BCL6_01	-0.14	551	V$STAT_01	-0.15	551	V$CRX_Q4	-0.15	551	V$USF_Q6_01	-0.11	551	V$SP1SP3_Q4	-0.14	551	V$Foxa2	-0.13	551	V$VBP_01	-0.15	551	V$IK3_01	-0.15	551	V$NFAT_Q4_01	-0.24	551	V$ERR1_Q2
552	V$CIZ_01	-0.16	552	V$OCT4_01	-0.11	552	V$CTCF_01	-0.13	552	V$ZIC2_01	-0.09	552	V$TCF4_Q5	-0.13	552	V$IK3_01	-0.15	552	V$PR_Q2	-0.14	552	V$FOXM1_01	-0.14	552	V$E2F1DP2_01	-0.16	552	V$Lhx3	-0.15	552	V$Nkx2-5	-0.11	552	V$IRF_Q6	-0.15	552	V$FOXO3	-0.13	552	V$TBX5_02	-0.15	552	V$PXRRXR_01	-0.15	552	V$COUP_01	-0.24	552	V$BRCA_01
553	V$OCT1_B	-0.16	553	V$TST1_01	-0.11	553	V$MYCMAX_02	-0.13	553	V$CEBPA_01	-0.09	553	V$NFKB1	-0.13	553	V$OCT4_01	-0.15	553	V$Hand1::Tcfe2a	-0.14	553	V$E47_01	-0.14	553	V$E2F4DP2_01	-0.16	553	V$NR2F1	-0.15	553	V$APOLYA_B	-0.11	553	V$FOXF2	-0.15	553	V$AP2REP_01	-0.14	553	V$RORA2_01	-0.15	553	V$HNF4_01	-0.15	553	V$E2F1_Q3	-0.24	553	V$SP1_Q4_01
554	V$GATA2_03	-0.17	554	V$MYC::MAX	-0.11	554	V$NCX_01	-0.13	554	V$CLOCKBMAL_Q6	-0.1	554	V$RSRFC4_01	-0.13	554	V$ZTA_Q2	-0.15	554	V$POLY_C	-0.14	554	V$HNF4_DR1_Q3	-0.14	554	V$LPOLYA_B	-0.16	554	V$EFC_Q6	-0.15	554	V$R_01	-0.11	554	V$STAT4_01	-0.15	554	V$HEN1_01	-0.14	554	V$OCT_Q6	-0.15	554	V$FOXO1_01	-0.16	554	V$IPF1_04	-0.24	554	V$DR4_Q2
555	V$Foxd3	-0.17	555	V$LEF1TCF1_Q4	-0.11	555	V$OCT_C	-0.13	555	V$NFKB_Q6	-0.1	555	V$VBP_01	-0.13	555	V$KROX_Q6	-0.15	555	V$Evi1	-0.14	555	V$USF_Q6	-0.14	555	V$TEL2_Q6	-0.16	555	V$CEBP_01	-0.15	555	V$IPF1_Q4	-0.12	555	V$ZNF219_01	-0.15	555	V$PU1_Q6	-0.14	555	V$HNF3_Q6_01	-0.15	555	V$EBF_Q6	-0.16	555	V$CDPCR3_01	-0.24	555	V$OTX_Q1
556	V$ARNT_02	-0.17	556	V$AP2ALPHA_02	-0.11	556	V$Sox2	-0.13	556	V$OCT1_05	-0.1	556	V$MEF2A	-0.14	556	V$MYB_Q5_01	-0.15	556	V$EVI1_03	-0.14	556	V$HAND1E47_01	-0.15	556	V$FREAC3_01	-0.16	556	V$IRF1	-0.15	556	V$Stat3	-0.12	556	V$ZF5_B	-0.15	556	V$DR1_Q3	-0.14	556	V$ARNT_01	-0.15	556	V$AP1_Q6_01	-0.16	556	V$ETS1_B	-0.24	556	V$MYCMAX_B
557	V$STAT5A_01	-0.17	557	V$Esrrb	-0.11	557	V$CLOCKBMAL_Q6	-0.13	557	V$TAACC_B	-0.1	557	V$FOXO3A_Q1	-0.14	557	V$MIZF_01	-0.16	557	V$Egr1	-0.14	557	V$OCT1_03	-0.15	557	V$STAF_01	-0.16	557	V$OCT1_04	-0.15	557	V$AREB6_01	-0.12	557	V$HFH4_01	-0.15	557	V$ERR1_Q2	-0.14	557	V$MEF2_04	-0.16	557	V$TBX5_01	-0.16	557	V$IPF1_02	-0.24	557	V$CDPCR3HD_01
558	V$E2_Q6_01	-0.17	558	V$HNF4_DR1_Q3	-0.11	558	V$OCT1_Q5_01	-0.13	558	V$HFH1_01	-0.1	558	V$NFKB_Q6_01	-0.14	558	V$TAL1BETAITF2_01	-0.16	558	V$PXR_Q2	-0.14	558	V$FOXC1	-0.15	558	V$HNF3_Q6	-0.16	558	V$Nr2e3	-0.15	558	V$ALPHACP1_01	-0.12	558	V$HP1SITEFACTOR_Q6	-0.15	558	V$Sox2	-0.14	558	V$ALPHACP1_01	-0.16	558	V$GRE_C	-0.16	558	V$PR_02	-0.25	558	V$MEIS1BHOXA9_02
559	V$P53_01	-0.17	559	V$ZTA_Q2	-0.11	559	V$IRF1_Q6	-0.13	559	V$IK3_01	-0.1	559	V$RSRFC4_Q2	-0.14	559	V$OCT1_01	-0.16	559	V$PPARG_02	-0.14	559	V$CDPCR3_01	-0.15	559	V$RFX_Q6	-0.16	559	V$HMX1_01	-0.15	559	V$DELTAEF1_01	-0.12	559	V$MEF2A	-0.15	559	V$BRCA1	-0.14	559	V$AFP1_Q6	-0.16	559	V$HELIOSA_01	-0.16	559	V$POU3F2_02	-0.25	559	V$HEB_Q6
560	V$ZIC1_01	-0.17	560	V$ROAZ_01	-0.11	560	V$RORA_Q4	-0.13	560	V$TFIIA_Q6	-0.1	560	V$ARP1_01	-0.14	560	V$OCT1_Q5_01	-0.16	560	V$HNF1_Q6	-0.14	560	V$RSRFC4_01	-0.15	560	V$GRE_C	-0.16	560	V$GATA1_05	-0.16	560	V$PIT1_Q6	-0.12	560	V$AR_01	-0.15	560	V$NKX61_01	-0.14	560	V$IPF1_Q4_01	-0.16	560	V$HFH4_01	-0.16	560	V$AP1_Q2	-0.25	560	V$PAX9_B
561	V$DEC_Q1	-0.18	561	V$ZIC1_01	-0.11	561	V$GFI1_01	-0.13	561	V$GATA3_02	-0.1	561	V$DMRT1_01	-0.14	561	V$CP2_01	-0.16	561	V$PXRRXR_02	-0.14	561	V$CDPCR1_01	-0.16	561	V$AHRARNT_01	-0.16	561	V$BRCA1	-0.16	561	V$FAC1_01	-0.12	561	V$ESR1	-0.15	561	V$SAP1A_01	-0.15	561	V$YY1_01	-0.16	561	V$EVI1_01	-0.16	561	V$PAX4_02	-0.25	561	V$HTF_01
562	V$Lhx3	-0.18	562	V$AP1_Q4	-0.11	562	V$AMEF2_Q6	-0.13	562	V$HNF1_01	-0.11	562	V$Foxq1	-0.14	562	V$E2F_Q4_01	-0.16	562	V$SREBP1_01	-0.15	562	V$OCT4_01	-0.16	562	V$AP2_Q6	-0.16	562	V$E2F1DP2_01	-0.16	562	V$ROAZ_01	-0.12	562	V$BRCA1	-0.16	562	V$LPOLYA_B	-0.15	562	V$AHR_Q5	-0.16	562	V$GATA2_02	-0.16	562	V$ELK1_03	-0.25	562	V$NKX25_Q5
563	V$ZBRK1_01	-0.18	563	V$STAT3_02	-0.11	563	V$NFKB_Q6	-0.13	563	V$Hltf	-0.11	563	V$DR4_Q2	-0.14	563	V$Zfp423	-0.16	563	V$CREBP1CJUN_01	-0.15	563	V$HOXA4_Q2	-0.16	563	V$OCT1_04	-0.16	563	V$GFI1B_01	-0.16	563	V$RBPJK_Q4	-0.12	563	V$AP1_Q2	-0.16	563	V$TFIIA_Q6	-0.15	563	V$ELK4	-0.16	563	V$T	-0.16	563	V$RBPJK_01	-0.25	563	V$TAL1BETAITF2_01
564	V$CDC5_01	-0.18	564	V$COREBINDINGFACTOR_Q6	-0.11	564	V$NKX61_01	-0.13	564	V$MAX	-0.11	564	V$OCT1_01	-0.14	564	V$E2A_Q2	-0.16	564	V$CREBATF_Q6	-0.15	564	V$POU6F1_01	-0.16	564	V$NFMUE1_Q6	-0.17	564	V$LDSPOLYA_B	-0.16	564	V$MEF3_B	-0.12	564	V$STAT6_02	-0.16	564	V$RORA2_01	-0.15	564	V$CREB_01	-0.16	564	V$CEBPA	-0.17	564	V$E2F4DP2_01	-0.25	564	V$EGR2_01
565	V$SZF11_01	-0.18	565	V$RSRFC4_01	-0.12	565	V$HLF_01	-0.13	565	V$AIRE_02	-0.11	565	V$AFP1_Q6	-0.15	565	V$Pax5	-0.16	565	V$ATF6_01	-0.15	565	V$GATA1_04	-0.16	565	V$BCL6_01	-0.17	565	V$HOXA5	-0.16	565	V$Sox17	-0.13	565	V$AR_Q6	-0.16	565	V$ISRE_01	-0.15	565	V$HSF2_01	-0.16	565	V$MYB_Q6	-0.17	565	V$IK2_01	-0.26	565	V$MEIS1_01
566	V$MEF2A	-0.18	566	V$MEF2A	-0.12	566	V$CTF1_01	-0.13	566	V$PAX6_01	-0.11	566	V$CTCF	-0.15	566	V$T	-0.17	566	V$FREAC2_01	-0.15	566	V$PPARG	-0.16	566	V$NFKB_Q6	-0.17	566	V$PTF1BETA_Q6	-0.16	566	V$Esrrb	-0.13	566	V$HIF1A::ARNT	-0.16	566	V$FOXO3A_Q1	-0.15	566	V$MYC_Q2	-0.16	566	V$E2_Q6	-0.17	566	V$Lhx3	-0.26	566	V$FOXA1
567	V$RSRFC4_Q2	-0.18	567	V$MEF2_03	-0.12	567	V$E2F1DP1RB_01	-0.14	567	V$AP3_Q6	-0.11	567	V$POU1F1_Q6	-0.15	567	V$HNF4_01_B	-0.17	567	V$ELK4	-0.15	567	V$CART1_01	-0.16	567	V$FOXO4_01	-0.17	567	V$SRF_Q6	-0.16	567	V$HNF1_01	-0.13	567	V$AR_02	-0.16	567	V$Tal1::Gata1	-0.15	567	V$HMGIY_Q6	-0.16	567	V$HSF_Q6	-0.17	567	V$SMAD_Q6_01	-0.26	567	V$NFKB_Q6
568	V$E2A_Q2	-0.18	568	V$MEF2_02	-0.12	568	V$E2F4DP1_01	-0.14	568	V$SREBP1_02	-0.11	568	V$HNF4_DR1_Q3	-0.15	568	V$EVI1_02	-0.17	568	V$HIC1_02	-0.15	568	V$GFI1_Q6	-0.16	568	V$NRF2_01	-0.18	568	V$MIZF	-0.16	568	V$CLOX_01	-0.13	568	V$E2F1DP1RB_01	-0.16	568	V$OCT1_02	-0.15	568	V$CETS1P54_03	-0.16	568	V$LPOLYA_B	-0.17	568	V$CKROX_Q2	-0.26	568	V$GFI1B_01
569	V$SOX_Q6	-0.18	569	V$ZNF515_01	-0.12	569	V$PLZF_02	-0.14	569	V$MYC_Q2	-0.11	569	V$LFA1_Q6	-0.15	569	V$FXR_Q3	-0.17	569	V$GR_01	-0.15	569	V$LRF_Q2	-0.16	569	V$HIC1_03	-0.18	569	V$SMAD3_Q6	-0.16	569	V$GATA_C	-0.13	569	V$E2F4DP1_01	-0.16	569	V$FOXD1	-0.15	569	V$E2_Q6	-0.16	569	V$AREB6_04	-0.17	569	V$RXR::RAR_DR5	-0.26	569	V$IPF1_02
570	V$POU6F1_01	-0.18	570	V$CDXA_01	-0.12	570	V$MINI19_B	-0.14	570	V$HNF1B	-0.11	570	V$HNF1_Q6_01	-0.15	570	V$ER_Q6_02	-0.17	570	V$TEF_Q6	-0.15	570	V$DMRT3_01	-0.16	570	V$TLX1::NFIC	-0.18	570	V$NFY_Q6_01	-0.16	570	V$HNF1_Q6	-0.13	570	V$ELK1_01	-0.17	570	V$NFE2_01	-0.15	570	V$znf143	-0.16	570	V$CDX_Q5	-0.17	570	V$YY1_Q6	-0.26	570	V$NFYA
571	V$TAL1::TCF3	-0.19	571	V$MZF1_5-13	-0.12	571	V$TEAD1	-0.14	571	V$E12_Q6	-0.11	571	V$BACH2_01	-0.15	571	V$STAT1STAT1_Q3	-0.17	571	V$FREAC3_01	-0.16	571	V$STAT_Q6	-0.16	571	V$TP53	-0.18	571	V$SF1_Q6	-0.17	571	V$SRF_Q4	-0.13	571	V$PARP_Q3	-0.17	571	V$BRCA_01	-0.16	571	V$Myf	-0.16	571	V$E2F4DP2_01	-0.17	571	V$MUSCLE_INI_B	-0.27	571	V$STAT5A_02
572	V$Nkx3-2	-0.19	572	V$SP3_Q3	-0.12	572	V$IPF_03	-0.14	572	V$YY1_02	-0.12	572	V$YY1_02	-0.15	572	V$HNF3ALPHA_Q6	-0.18	572	V$REL	-0.16	572	V$GFI1B_01	-0.16	572	V$TFIIA_Q6	-0.18	572	V$OLF1_01	-0.17	572	V$AIRE_01	-0.13	572	V$SREBP_Q3	-0.17	572	V$PPARG_01	-0.16	572	V$OCT1_Q6	-0.17	572	V$GEN_INI3_B	-0.18	572	V$HNF4A	-0.27	572	V$MYOGNF1_01
573	V$IK2_01	-0.19	573	V$MEF2_Q6_01	-0.12	573	V$CDC5_01	-0.14	573	V$NRSF_01	-0.12	573	V$NGFIC_01	-0.15	573	V$AREB6_03	-0.18	573	V$ETF_Q6	-0.16	573	V$SOX5_01	-0.16	573	V$GR_Q6	-0.18	573	V$SMAD_Q6_01	-0.17	573	V$TBX22_01	-0.13	573	V$E2F_Q6_01	-0.17	573	V$FOXF2	-0.16	573	V$TBP_Q6	-0.17	573	V$GEN_INI_B	-0.18	573	V$MTATA_B	-0.27	573	V$En1
574	V$FOXP1_01	-0.19	574	V$RSRFC4_Q2	-0.12	574	V$GATA_C	-0.14	574	V$STAT1_03	-0.12	574	V$Tcfcp2l1	-0.16	574	V$IPF1_Q4	-0.18	574	V$MAX_01	-0.16	574	V$PAX6_01	-0.16	574	V$Spz1	-0.18	574	V$CDXA_01	-0.17	574	V$SF1_Q6_01	-0.13	574	V$Lhx3	-0.17	574	V$ARNT_02	-0.16	574	V$IRF7_01	-0.17	574	V$MZF1_02	-0.18	574	V$HEN1_02	-0.27	574	V$PPARA_02
575	V$AP4_Q5	-0.19	575	V$FOX_Q2	-0.12	575	V$HMX1_01	-0.14	575	V$EVI1_02	-0.12	575	V$FREAC7_01	-0.16	575	V$TEL2_Q6	-0.18	575	V$SREBP1_Q6	-0.16	575	V$XFD1_01	-0.17	575	V$ROAZ_01	-0.18	575	V$TCF11MAFG_01	-0.17	575	V$TAL1BETAE47_01	-0.14	575	V$DMRT1_01	-0.17	575	V$MEIS1_01	-0.16	575	V$BRACH_01	-0.17	575	V$USF1	-0.18	575	V$AFP1_Q6	-0.27	575	V$NCX_01
576	V$GCNF_01	-0.19	576	V$LBP1_Q6	-0.12	576	V$ATATA_B	-0.14	576	V$E2F1_Q3	-0.12	576	V$GAF_Q6	-0.16	576	V$NRF1_Q6	-0.18	576	V$NFE2_01	-0.16	576	V$NRSF_01	-0.17	576	V$TAL1BETAE47_01	-0.19	576	V$GEN_INI2_B	-0.17	576	V$ARNT_01	-0.14	576	V$AHRARNT_02	-0.17	576	V$CBF_01	-0.16	576	V$CREB1	-0.17	576	V$RXR::RAR_DR5	-0.18	576	V$Tal1::Gata1	-0.27	576	V$ELK1_03
577	V$WT1_Q6	-0.19	577	V$ELF5	-0.12	577	V$GATA3_01	-0.14	577	V$SOX5_01	-0.12	577	V$GRE_C	-0.16	577	V$EGR3_01	-0.18	577	V$TBP_01	-0.16	577	V$STAT1_02	-0.17	577	V$IPF1_Q4_01	-0.19	577	V$SRF_Q5_01	-0.17	577	V$ZF5_B	-0.14	577	V$TGIF_01	-0.17	577	V$TBP_01	-0.16	577	V$NFY_C	-0.17	577	V$NR2F1	-0.18	577	V$CETS168_Q6	-0.28	577	V$NFKB_C
578	V$TGIF_01	-0.19	578	V$VJUN_01	-0.12	578	V$T3R_01	-0.14	578	V$Egr1	-0.12	578	V$RXRLXRB_01	-0.16	578	V$SRF	-0.18	578	V$HMGIY_Q3	-0.16	578	V$NHLH1	-0.17	578	V$E2F_Q6	-0.19	578	V$HTF_01	-0.17	578	V$SREBP1_Q6	-0.14	578	V$GATA3_02	-0.18	578	V$PBX1_03	-0.16	578	V$DEC_Q1	-0.17	578	V$POU6F1_01	-0.18	578	V$HNF4_01	-0.29	578	V$CIZ_01
579	V$AP1_Q6	-0.19	579	V$ELF1_Q6	-0.12	579	V$RORA2_01	-0.14	579	V$STAT6_01	-0.12	579	V$GATA3_03	-0.16	579	V$CTCF_01	-0.18	579	V$CDX2_Q5	-0.16	579	V$Stat3	-0.17	579	V$E2F_Q3	-0.19	579	V$HNF3_Q6_01	-0.17	579	V$TBP_01	-0.14	579	V$HNF1A	-0.18	579	V$OCT1_06	-0.16	579	V$Hand1::Tcfe2a	-0.17	579	V$REL	-0.18	579	V$ELK1_02	-0.29	579	V$PXRRXR_02
580	V$DELTAEF1_01	-0.19	580	V$FOXO3	-0.13	580	V$MMEF2_Q6	-0.15	580	V$ELF5_01	-0.12	580	V$AHRARNT_01	-0.16	580	V$SP1	-0.19	580	V$MEF2_02	-0.16	580	V$NR4A2	-0.17	580	V$E2F1_Q6	-0.19	580	V$AHR_Q5	-0.18	580	V$TFIIA_Q6	-0.14	580	V$TTF1_Q6	-0.18	580	V$NFKB_C	-0.17	580	V$VMYB_02	-0.17	580	V$ELF1_Q6	-0.18	580	V$SRF_Q4	-0.29	580	V$RSRFC4_Q2
581	V$Klf4	-0.2	581	V$MAZR_01	-0.13	581	V$MYC::MAX	-0.15	581	V$P50RELAP65_Q5_01	-0.13	581	V$GATA2_01	-0.16	581	V$AP4_Q5	-0.19	581	V$FOXO4_01	-0.16	581	V$DR3_Q4	-0.17	581	V$E2F_Q4	-0.19	581	V$HMEF2_Q6	-0.18	581	V$CDPCR3HD_01	-0.14	581	V$HNF1_Q6	-0.18	581	V$CRX_Q4	-0.17	581	V$PBX_Q3	-0.17	581	V$AREB6_01	-0.18	581	V$GFI1_Q6	-0.29	581	V$TAXCREB_02
582	V$RSRFC4_01	-0.2	582	V$SPI1	-0.13	582	V$POU3F2_02	-0.15	582	V$ZEC_01	-0.13	582	V$P50P50_Q3	-0.17	582	V$GRE_C	-0.19	582	V$HNF1A	-0.17	582	V$EFC_Q6	-0.18	582	V$CREB_02	-0.19	582	V$SZF11_01	-0.18	582	V$PPARA_01	-0.14	582	V$ZNF515_01	-0.18	582	V$HOXA5	-0.17	582	V$Klf4	-0.17	582	V$P300_01	-0.19	582	V$PLZF_02	-0.29	582	V$OCT4_02
583	V$MYC::MAX	-0.2	583	V$PAX_Q6	-0.13	583	V$GATA3_03	-0.15	583	V$PAX8_B	-0.13	583	V$BRCA_01	-0.17	583	V$NRSF_01	-0.19	583	V$FOXD1	-0.17	583	V$MEF2_Q6_01	-0.18	583	V$OLF1_01	-0.19	583	V$TAL1::TCF3	-0.18	583	V$TCF4_Q5	-0.14	583	V$BCL6_02	-0.18	583	V$E2F1_Q3_01	-0.17	583	V$HSF_Q6	-0.17	583	V$ROAZ_01	-0.19	583	V$STRA13_01	-0.29	583	V$REL
584	V$NRSF_Q4	-0.2	584	V$AREB6_02	-0.13	584	V$ELK1_03	-0.15	584	V$HNF4A	-0.13	584	V$HEN1_02	-0.17	584	V$AHRHIF_Q6	-0.19	584	V$PIT1_Q6	-0.17	584	V$HEB_Q6	-0.18	584	V$CDXA_01	-0.19	584	V$CTCF	-0.18	584	V$HNF4_DR1_Q3	-0.15	584	V$NERF_Q2	-0.18	584	V$MYOGNF1_01	-0.17	584	V$WHN_B	-0.18	584	V$GATA_Q6	-0.19	584	V$YY1_02	-0.3	584	V$SP1_Q6
585	V$GATA3_02	-0.2	585	V$PAX6_Q2	-0.13	585	V$E2F_Q4_01	-0.15	585	V$STAT5A_02	-0.13	585	V$NR3C1	-0.17	585	V$AP4_01	-0.19	585	V$GLI_Q2	-0.17	585	V$USF_02	-0.18	585	V$AP3_Q6	-0.19	585	V$HELIOSA_01	-0.18	585	V$SP1_Q6_01	-0.15	585	V$IRF7_01	-0.18	585	V$Sox17	-0.17	585	V$XFD3_01	-0.18	585	V$DBP_Q6	-0.19	585	V$MEIS1BHOXA9_02	-0.3	585	V$ATF1_Q6
586	V$Myf	-0.2	586	V$Ar	-0.13	586	V$E2_Q6_01	-0.16	586	V$GATA3_01	-0.13	586	V$TAL1_Q6	-0.17	586	V$FOXP1_01	-0.2	586	V$MYOD_Q6_01	-0.17	586	V$SOX9_B1	-0.18	586	V$HFH3_01	-0.19	586	V$E4F1_Q6	-0.18	586	V$VBP_01	-0.15	586	V$CREBATF_Q6	-0.18	586	V$NFKAPPAB65_01	-0.18	586	V$PAX8_01	-0.18	586	V$P53_01	-0.19	586	V$MSX1_01	-0.3	586	V$PAX4_01
587	V$AR_Q6	-0.2	587	V$FOXA1	-0.13	587	V$FOXO3	-0.16	587	V$OCT1_04	-0.13	587	V$CIZ_01	-0.17	587	V$HOXA7_01	-0.2	587	V$IPF1_Q4	-0.17	587	V$TAXCREB_01	-0.18	587	V$HOXA4_Q2	-0.19	587	V$MMEF2_Q6	-0.18	587	V$MEF2_04	-0.15	587	V$PU1_Q6	-0.18	587	V$TAACC_B	-0.18	587	V$T	-0.18	587	V$FREAC7_01	-0.19	587	V$WHN_B	-0.3	587	V$ELK1_04
588	V$TST1_01	-0.2	588	V$HOX13_01	-0.13	588	V$MEF2_04	-0.16	588	V$ISRE_01	-0.13	588	V$CDPCR1_01	-0.17	588	V$STAT5B_01	-0.2	588	V$RSRFC4_Q2	-0.17	588	V$OCT1_Q6	-0.18	588	V$Sox2	-0.19	588	V$IPF1_02	-0.18	588	V$ZIC3_01	-0.15	588	V$ER_Q6	-0.18	588	V$YY1_01	-0.19	588	V$CETS168_Q6	-0.18	588	V$Zfp423	-0.19	588	V$P50P50_Q3	-0.3	588	V$MZF1_02
589	V$MTATA_B	-0.2	589	V$ESR2	-0.14	589	V$FOXJ2_02	-0.16	589	V$GEN_INI2_B	-0.13	589	V$POU3F2_02	-0.17	589	V$EWSR1-FLI1	-0.2	589	V$ETS2_Q6	-0.17	589	V$ATATA_B	-0.18	589	V$EGR3_01	-0.2	589	V$AHRHIF_Q6	-0.18	589	V$CREB_02	-0.16	589	V$GCM_Q2	-0.18	589	V$SMAD3_Q6	-0.19	589	V$IRF2	-0.18	589	V$CREB_02	-0.19	589	V$ATF_B	-0.3	589	V$HLF_01
590	V$XPF1_Q6	-0.2	590	V$PBX_Q3	-0.14	590	V$TBP	-0.16	590	V$T3R_01	-0.14	590	V$T3R_01	-0.17	590	V$ESR2	-0.2	590	V$VDR_Q3	-0.17	590	V$TATA_C	-0.19	590	V$HSF1_Q6	-0.2	590	V$DEAF1_01	-0.18	590	V$XVENT1_01	-0.16	590	V$CETS168_Q6	-0.18	590	V$APOLYA_B	-0.19	590	V$RFX_Q6	-0.18	590	V$E2F1_Q4_01	-0.19	590	V$TBX5_Q5	-0.31	590	V$AP1_Q2
591	V$BRN2_01	-0.2	591	V$STAT5A_02	-0.14	591	V$LMO2COM_02	-0.16	591	V$RP58_01	-0.14	591	V$PR_Q2	-0.17	591	V$PAX9_B	-0.2	591	V$BACH1_01	-0.18	591	V$FOXP1_01	-0.19	591	V$AHRARNT_02	-0.2	591	V$CTF1_01	-0.18	591	V$FOXO4_01	-0.16	591	V$STAT3_02	-0.18	591	V$RXRLXRB_01	-0.19	591	V$CEBPDELTA_Q6	-0.18	591	V$NKX25_Q5	-0.2	591	V$Hltf	-0.31	591	V$RORA_2
592	V$SRF_Q4	-0.2	592	V$BARBIE_01	-0.14	592	V$HIC1_03	-0.16	592	V$ELK1_01	-0.14	592	V$YY1_01	-0.17	592	V$BRN2_01	-0.21	592	V$Lhx3	-0.18	592	V$MRF2_01	-0.19	592	V$PIT1_Q6	-0.2	592	V$EBOX_Q6_01	-0.19	592	V$AR_Q6	-0.16	592	V$CREBP1_Q2	-0.18	592	V$CREB_02	-0.19	592	V$DMRT3_01	-0.18	592	V$HIF1_Q5	-0.2	592	V$CMYC_02	-0.31	592	V$PPARG_03
593	V$GLI_Q2	-0.2	593	V$ER_Q6_02	-0.14	593	V$AHRARNT_01	-0.16	593	V$YY1_01	-0.14	593	V$OCT_C	-0.17	593	V$Sox2	-0.21	593	V$FOXJ2_01	-0.18	593	V$GR_Q6	-0.19	593	V$HEB_Q6	-0.2	593	V$RFX1_02	-0.19	593	V$ESR1	-0.16	593	V$ATF4_Q2	-0.19	593	V$FOXJ2_02	-0.19	593	V$MEF2_03	-0.18	593	V$MIZF	-0.2	593	V$VJUN_01	-0.31	593	V$AR_Q2
594	V$FOXO1_01	-0.21	594	V$ATF3_Q6	-0.14	594	V$REL	-0.16	594	V$GTF2IRD1_01	-0.14	594	V$SRF_01	-0.17	594	V$NKX3-1	-0.21	594	V$MEF2_03	-0.18	594	V$NKX61_01	-0.19	594	V$PPAR_DR1_Q2	-0.2	594	V$MAX	-0.19	594	V$HNF4A	-0.16	594	V$MEF2_01	-0.19	594	V$AMEF2_Q6	-0.2	594	V$AR_01	-0.18	594	V$FOXI1	-0.2	594	V$GAF_Q6	-0.31	594	V$GATA2_01
595	V$PIT1_Q6	-0.21	595	V$TAL1BETAE47_01	-0.14	595	V$DMRT4_01	-0.16	595	V$CP2_01	-0.15	595	V$E2_Q6	-0.17	595	V$HTF_01	-0.21	595	V$HFH8_01	-0.18	595	V$Sox2	-0.2	595	V$ALPHACP1_01	-0.2	595	V$FOXO3_01	-0.19	595	V$EFC_Q6	-0.16	595	V$NFAT_Q4_01	-0.19	595	V$MYB_Q5_01	-0.2	595	V$NF-kappaB	-0.18	595	V$GABP_B	-0.2	595	V$EN1_01	-0.31	595	V$P50P50_Q3
596	V$ZIC3_01	-0.21	596	V$AP3_Q6	-0.14	596	V$HNF3ALPHA_Q6	-0.17	596	V$MIF1_01	-0.15	596	V$Sox17	-0.17	596	V$OCT1_Q6	-0.21	596	V$TAL1BETAITF2_01	-0.18	596	V$LRH1_Q5	-0.2	596	V$PBX_Q3	-0.2	596	V$POU3F2_02	-0.19	596	V$TBP	-0.16	596	V$NKX25_01	-0.19	596	V$TBX5_01	-0.21	596	V$MMEF2_Q6	-0.18	596	V$STAT1_01	-0.2	596	V$HLF_01	-0.31	596	V$HES1_Q2
597	V$SRF_Q5_01	-0.21	597	V$HNF3_Q6_01	-0.14	597	V$FREAC3_01	-0.17	597	V$FEV	-0.15	597	V$IK_Q5	-0.18	597	V$HMEF2_Q6	-0.21	597	V$AR_02	-0.18	597	V$SRY	-0.2	597	V$ZIC2_01	-0.2	597	V$NHLH1	-0.19	597	V$HNF4ALPHA_Q6	-0.16	597	V$FREAC3_01	-0.19	597	V$POU3F2_01	-0.21	597	V$Ar	-0.19	597	V$HFH1_01	-0.21	597	V$E2F1	-0.31	597	V$CDX_Q5
598	V$HNF3_Q6	-0.21	598	V$EVI1_01	-0.14	598	V$SF1_Q6	-0.17	598	V$PPARA_02	-0.15	598	V$NKX25_01	-0.18	598	V$OCT1_04	-0.21	598	V$LMO2COM_01	-0.18	598	V$OCT_C	-0.2	598	V$XVENT1_01	-0.2	598	V$SRF_C	-0.19	598	V$NFY_C	-0.17	598	V$ELK1	-0.19	598	V$IRF2	-0.21	598	V$FREAC7_01	-0.19	598	V$NFKAPPAB_01	-0.21	598	V$SRF_Q5_01	-0.32	598	V$E2F1_Q6
599	V$GATA1_03	-0.21	599	V$ETS1_B	-0.14	599	V$E12_Q6	-0.17	599	V$NR1H2::RXRA	-0.15	599	V$CAP_01	-0.18	599	V$YY1_01	-0.22	599	V$TFIII_Q6	-0.18	599	V$LEF1TCF1_Q4	-0.2	599	V$HMGIY_Q6	-0.2	599	V$HNF4A	-0.2	599	V$HIC1_02	-0.17	599	V$HNF4_Q6	-0.2	599	V$HSF_Q6	-0.21	599	V$HOXA5	-0.19	599	V$E2_01	-0.21	599	V$STAT4_01	-0.32	599	V$STAT_01
600	V$PAX6_01	-0.21	600	V$MYOGENIN_Q6	-0.14	600	V$HNF3_Q6	-0.17	600	V$NCX_01	-0.15	600	V$Pax6	-0.18	600	V$LEF1TCF1_Q4	-0.22	600	V$EBF_Q6	-0.18	600	V$AP1FJ_Q2	-0.21	600	V$SMAD3_Q6	-0.2	600	V$PR_Q2	-0.2	600	V$PR_02	-0.17	600	V$NFE2_01	-0.2	600	V$PAX4_04	-0.22	600	V$FOX_Q2	-0.19	600	V$TBX5_02	-0.21	600	V$E2F1_Q4_01	-0.32	600	V$STAT3STAT3_Q3
601	V$LPOLYA_B	-0.21	601	V$AP4_Q6_01	-0.15	601	V$E2_01	-0.17	601	V$ROAZ_01	-0.15	601	V$STAT1	-0.18	601	V$CMAF_01	-0.22	601	V$NR4A2	-0.19	601	V$TAXCREB_02	-0.21	601	V$CEBPB_02	-0.21	601	V$COMP1_01	-0.2	601	V$HNF3_Q6	-0.17	601	V$GABPA	-0.2	601	V$EVI1_02	-0.22	601	V$NFKB_Q6_01	-0.2	601	V$PPARG_03	-0.21	601	V$SP1_01	-0.32	601	V$CDP_01
602	V$HFH1_01	-0.21	602	V$NFATC2	-0.15	602	V$PPARG::RXRA	-0.17	602	V$MMEF2_Q6	-0.16	602	V$Stat3	-0.18	602	V$OCT4_02	-0.22	602	V$RREB1	-0.19	602	V$RORA_2	-0.21	602	V$AP2REP_01	-0.21	602	V$REL	-0.2	602	V$HFH4_01	-0.17	602	V$HMGIY_Q6	-0.2	602	V$HOXA3_01	-0.22	602	V$AR_04	-0.2	602	V$SRF_Q5_01	-0.21	602	V$IK_Q5	-0.32	602	V$VDR_Q3
603	V$FOXD3_01	-0.21	603	V$PPARG::RXRA	-0.15	603	V$RREB1_01	-0.17	603	V$VDR_Q6	-0.16	603	V$NKX62_Q2	-0.18	603	V$CACD_01	-0.22	603	V$CEBPA	-0.19	603	V$MEF2_03	-0.21	603	V$TCF4_Q5	-0.21	603	V$NFY_C	-0.2	603	V$ERR1_Q2	-0.17	603	V$PBX_Q3	-0.2	603	V$VMYB_02	-0.22	603	V$STRA13_01	-0.2	603	V$LDSPOLYA_B	-0.22	603	V$CETS1P54_02	-0.32	603	V$CETS1P54_01
604	V$MMEF2_Q6	-0.21	604	V$TEAD1	-0.15	604	V$CHX10_01	-0.18	604	V$PADS_C	-0.16	604	V$SP1	-0.19	604	V$CRX_Q4	-0.22	604	V$MIZF_01	-0.19	604	V$LEF1_Q2_01	-0.21	604	V$HAND1E47_01	-0.21	604	V$AHRARNT_01	-0.2	604	V$HNF3_Q6_01	-0.17	604	V$NFIL3	-0.2	604	V$E2F1DP1_01	-0.22	604	V$FOXP1_01	-0.2	604	V$TP53	-0.22	604	V$DTYPEPA_B	-0.33	604	V$YY1_Q6_02
605	V$DMRT3_01	-0.22	605	V$COUP_DR1_Q6	-0.16	605	V$PAX4_03	-0.18	605	V$SRF_01	-0.16	605	V$ZF5_B	-0.19	605	V$E2F_03	-0.22	605	V$SRY	-0.19	605	V$FREAC3_01	-0.21	605	V$CEBPA	-0.21	605	V$SP1SP3_Q4	-0.2	605	V$AP4_Q6_01	-0.17	605	V$Gfi	-0.2	605	V$NMYC_01	-0.22	605	V$CMAF_01	-0.2	605	V$HFH3_01	-0.22	605	V$P50RELAP65_Q5_01	-0.33	605	V$TBP_01
606	V$SP1SP3_Q4	-0.22	606	V$Zfp423	-0.16	606	V$APOLYA_B	-0.18	606	V$PAX4_04	-0.16	606	V$OCT1_B	-0.19	606	V$GATA_Q6	-0.22	606	V$NFE2L2	-0.19	606	V$TST1_01	-0.21	606	V$DMRT4_01	-0.21	606	V$CP2_02	-0.2	606	V$YY1_02	-0.17	606	V$FOXD3_01	-0.2	606	V$T	-0.23	606	V$PAX6_01	-0.2	606	V$E2F_03	-0.22	606	V$E2F1_Q6_01	-0.33	606	V$POU6F1_01
607	V$HSF1_01	-0.22	607	V$ATF_01	-0.16	607	V$E2F1DP2_01	-0.18	607	V$AHRARNT_02	-0.16	607	V$COMP1_01	-0.19	607	V$HNF1_Q6_01	-0.22	607	V$FOXM1_01	-0.19	607	V$FOXO3A_Q1	-0.21	607	V$E2F_03	-0.22	607	V$ELK1_04	-0.21	607	V$En1	-0.17	607	V$BRCA_01	-0.2	607	V$HMX1_01	-0.23	607	V$XFD2_01	-0.2	607	V$ELK4	-0.22	607	V$Myb	-0.34	607	V$CREB_Q2
608	V$XFD3_01	-0.22	608	V$AP2_Q6_01	-0.16	608	V$E2F4DP2_01	-0.18	608	V$HES1_Q2	-0.17	608	V$FOXO1_Q5	-0.2	608	V$DBP_Q6	-0.23	608	V$HMX1_01	-0.19	608	V$GATA1_03	-0.22	608	V$SREBP1_01	-0.22	608	V$OCT1_B	-0.21	608	V$DR4_Q2	-0.17	608	V$SOX9	-0.21	608	V$FOXO4_02	-0.23	608	V$GATA3_03	-0.21	608	V$HNF4_Q6_01	-0.22	608	V$AHRHIF_Q6	-0.34	608	V$GEN_INI2_B
609	V$ESR1	-0.22	609	V$CREL_01	-0.16	609	V$Spz1	-0.18	609	V$STAT4_01	-0.17	609	V$SRY_02	-0.2	609	V$TATA_01	-0.23	609	V$TST1_01	-0.19	609	V$AR_03	-0.22	609	V$SRF	-0.22	609	V$PXR_Q2	-0.21	609	V$PAX1_B	-0.17	609	V$CETS1P54_01	-0.21	609	V$NKX3-1	-0.24	609	V$BLIMP1_Q6	-0.21	609	V$CEBP_01	-0.22	609	V$STAT_Q6	-0.34	609	V$AP2_Q3
610	V$MAZR_01	-0.22	610	V$TBP_01	-0.16	610	V$MYB_Q6	-0.18	610	V$AP4_01	-0.17	610	V$BCL6_Q3	-0.2	610	V$STAT3_01	-0.23	610	V$Pax5	-0.19	610	V$HMX1_01	-0.23	610	V$TFE_Q6	-0.22	610	V$POLY_C	-0.21	610	V$MYOGNF1_01	-0.18	610	V$NFKAPPAB50_01	-0.21	610	V$YY1_Q6_02	-0.24	610	V$IRF_Q6_01	-0.21	610	V$ESE1_Q3	-0.22	610	V$E2F_Q3	-0.34	610	V$MIF1_01
611	V$EVI1_01	-0.22	611	V$LXR_Q3	-0.16	611	V$HELIOSA_01	-0.19	611	V$PIT1_Q6	-0.17	611	V$CEBPGAMMA_Q6	-0.2	611	V$IPF1_02	-0.23	611	V$ELK1_04	-0.19	611	V$GCM_Q2	-0.23	611	V$AP1_Q4	-0.23	611	V$NFKB_C	-0.21	611	V$BLIMP1_Q6	-0.18	611	V$E12_Q6	-0.21	611	V$IRF_Q6	-0.24	611	V$TAXCREB_02	-0.21	611	V$TFAP2A	-0.23	611	V$NFMUE1_Q6	-0.34	611	V$BRCA1
612	V$LDSPOLYA_B	-0.23	612	V$CBF_02	-0.16	612	V$PPARA_02	-0.19	612	V$AP1_Q6_01	-0.17	612	V$NRSF_Q4	-0.2	612	V$OSF2_Q6	-0.23	612	V$SREBP1_02	-0.2	612	V$Tcfcp2l1	-0.23	612	V$MIF1_01	-0.23	612	V$TLX1::NFIC	-0.21	612	V$DMRT3_01	-0.18	612	V$RORA_2	-0.21	612	V$OCT1_03	-0.25	612	V$ARNT_02	-0.21	612	V$NFY_01	-0.23	612	V$SRF_Q6	-0.34	612	V$NFMUE1_Q6
613	V$HLF_01	-0.23	613	V$HNF3B_01	-0.16	613	V$VDRRXR_01	-0.19	613	V$HELIOSA_01	-0.17	613	V$E47_02	-0.2	613	V$TATA_C	-0.23	613	V$STAT3_01	-0.2	613	V$AP1_Q4	-0.23	613	V$E2F_Q3_01	-0.23	613	V$HOXA4_Q2	-0.21	613	V$COUPTF_Q6	-0.18	613	V$Gata1	-0.21	613	V$GATA3_03	-0.25	613	V$FOXI1	-0.21	613	V$GCNF_01	-0.23	613	V$E2F_03	-0.35	613	V$CETS168_Q6
614	V$CAAT_C	-0.23	614	V$ZIC3_01	-0.17	614	V$AP2REP_01	-0.19	614	V$CETS1P54_02	-0.17	614	V$TFE_Q6	-0.2	614	V$HEN1_02	-0.23	614	V$AP4_Q5	-0.2	614	V$UF1H3BETA_Q6	-0.23	614	V$E2F_01	-0.23	614	V$GFI1_Q6	-0.21	614	V$XPF1_Q6	-0.18	614	V$Tal1::Gata1	-0.21	614	V$Nkx3-2	-0.25	614	V$GEN_INI2_B	-0.21	614	V$SP1_01	-0.23	614	V$ELK1_04	-0.35	614	V$SPIB
615	V$EBOX_Q6_01	-0.23	615	V$SPIB	-0.17	615	V$AR_03	-0.19	615	V$RBPJK_01	-0.18	615	V$HELIOSA_01	-0.2	615	V$E2_Q6	-0.23	615	V$AP3_Q6	-0.2	615	V$Mafb	-0.23	615	V$HIC1_02	-0.23	615	V$ERR1_Q2	-0.22	615	V$CMYC_01	-0.18	615	V$SAP1A_01	-0.22	615	V$P50RELAP65_Q5_01	-0.25	615	V$GR_01	-0.21	615	V$RXRLXRB_01	-0.23	615	V$TCF11MAFG_01	-0.35	615	V$P50RELAP65_Q5_01
616	V$Sox2	-0.23	616	V$BCL6_01	-0.17	616	V$RXRLXRB_01	-0.19	616	V$GCNF_01	-0.18	616	V$AR_Q2	-0.2	616	V$SRY	-0.23	616	V$BACH2_01	-0.2	616	V$FLI1_Q6	-0.23	616	V$SREBP2_Q6	-0.23	616	V$ZIC2_01	-0.22	616	V$MEF2_02	-0.18	616	V$AP1_Q6	-0.22	616	V$CETS1P54_03	-0.25	616	V$USF_02	-0.21	616	V$ELK1_04	-0.23	616	V$AP2_Q6	-0.36	616	V$USF_Q6
617	V$SOX9_B1	-0.23	617	V$HEN1_02	-0.17	617	V$PAX1_B	-0.2	617	V$EBOX_Q6_01	-0.18	617	V$PIT1_Q6	-0.2	617	V$PAX1_B	-0.24	617	V$HFH3_01	-0.2	617	V$BCL6_02	-0.23	617	V$COUP_01	-0.23	617	V$EWSR1-FLI1	-0.22	617	V$CDPCR1_01	-0.18	617	V$GATA1_03	-0.22	617	V$ELK1_03	-0.25	617	V$ETF_Q6	-0.22	617	V$TAXCREB_01	-0.23	617	V$PPARG_03	-0.36	617	V$RBPJK_01
618	V$IPF1_Q4	-0.23	618	V$TGIF_01	-0.17	618	V$EWSR1-FLI1	-0.2	618	V$PAX_Q6	-0.19	618	V$SPIB	-0.2	618	V$GABP_B	-0.24	618	V$MYB_Q3	-0.2	618	V$MYOGNF1_01	-0.23	618	V$LMAF_Q2	-0.23	618	V$XBP1_01	-0.22	618	V$OCT4_01	-0.18	618	V$Myb	-0.22	618	V$OLF1_01	-0.25	618	V$CREBATF_Q6	-0.22	618	V$E2A_Q2	-0.24	618	V$E2F1DP1RB_01	-0.36	618	V$PXR_Q2
619	V$PAX8_01	-0.23	619	V$POU3F2_02	-0.17	619	V$TATA_01	-0.2	619	V$SREBP1_01	-0.19	619	V$AP2ALPHA_01	-0.2	619	V$Nr2e3	-0.24	619	V$NFY_C	-0.2	619	V$Spz1	-0.23	619	V$DR1_Q3	-0.23	619	V$GATA4_Q3	-0.22	619	V$Hand1::Tcfe2a	-0.19	619	V$GATA_Q6	-0.22	619	V$Egr1	-0.25	619	V$Pax5	-0.22	619	V$CETS1P54_02	-0.24	619	V$E2F4DP1_01	-0.36	619	V$SZF11_01
620	V$HNF3_Q6_01	-0.24	620	V$PU1_Q4	-0.17	620	V$NHLH1	-0.2	620	V$PPARG_02	-0.19	620	V$PPARG_01	-0.2	620	V$TBP_Q6	-0.24	620	V$TAL1BETAE47_01	-0.21	620	V$AP4_Q5	-0.23	620	V$MIZF_01	-0.23	620	V$AP2REP_01	-0.22	620	V$SREBP_Q6	-0.19	620	V$TFE_Q6	-0.22	620	V$E2F1_Q6_01	-0.25	620	V$PAX2_02	-0.22	620	V$E2_Q6_01	-0.24	620	V$CEBP_Q2_01	-0.36	620	V$GATA1_02
621	V$BACH2_01	-0.24	621	V$FAC1_01	-0.17	621	V$ALX4_01	-0.2	621	V$RFX_Q6	-0.19	621	V$FREAC2_01	-0.21	621	V$FREAC4_01	-0.24	621	V$ERR1_Q2	-0.21	621	V$SF1_Q6	-0.24	621	V$MIZF	-0.23	621	V$LRH1_Q5	-0.22	621	V$Zfx	-0.19	621	V$E4F1_Q6	-0.22	621	V$PAX6_01	-0.26	621	V$COUP_DR1_Q6	-0.22	621	V$ETS_Q4	-0.24	621	V$AP1_01	-0.37	621	V$MINI20_B
622	V$NR2F1	-0.24	622	V$MYB_Q5_01	-0.17	622	V$LMAF_Q2	-0.2	622	V$CDPCR1_01	-0.2	622	V$PITX2_Q2	-0.21	622	V$DR1_Q3	-0.24	622	V$NFKB_C	-0.21	622	V$AHR_01	-0.24	622	V$TAL1BETAITF2_01	-0.24	622	V$RORA_2	-0.22	622	V$BACH2_01	-0.19	622	V$SP1_Q6	-0.22	622	V$ICSBP_Q6	-0.26	622	V$SZF11_01	-0.23	622	V$ELK1_01	-0.25	622	V$HNF4_DR1_Q3	-0.37	622	V$FREAC3_01
623	V$TBP_01	-0.24	623	V$RP58_01	-0.18	623	V$NRSF_Q4	-0.2	623	V$E2A_Q2	-0.2	623	V$SP1_Q2_01	-0.21	623	V$FOXO1_02	-0.24	623	V$IK3_01	-0.21	623	V$WHN_B	-0.24	623	V$YY1_02	-0.24	623	V$PPARA_02	-0.22	623	V$ATATA_B	-0.19	623	V$HMGIY_Q3	-0.22	623	V$MIZF_01	-0.26	623	V$CETS1P54_01	-0.23	623	V$PU1_Q6	-0.25	623	V$En1	-0.37	623	V$YY1_01
624	V$AP2ALPHA_03	-0.24	624	V$PPARG_02	-0.18	624	V$NMYC_01	-0.2	624	V$Foxq1	-0.2	624	V$Esrrb	-0.21	624	V$MYB_Q3	-0.24	624	V$PAX1_B	-0.21	624	V$CBF_01	-0.24	624	V$SF1_Q6_01	-0.24	624	V$NKX3A_01	-0.22	624	V$LYF1_01	-0.19	624	V$CREBP1_01	-0.22	624	V$RBPJK_01	-0.26	624	V$Spz1	-0.23	624	V$DR4_Q2	-0.25	624	V$TFAP2A	-0.37	624	V$GATA1_01
625	V$RORA_Q4	-0.24	625	V$VMAF_01	-0.18	625	V$OCT1_06	-0.2	625	V$CP2_02	-0.2	625	V$GABP_B	-0.21	625	V$Pax4	-0.24	625	V$POU3F2_02	-0.22	625	V$AP4_01	-0.24	625	V$ELK1	-0.25	625	V$E2_Q6_01	-0.22	625	V$MAF_Q6_01	-0.19	625	V$ZIC1_01	-0.22	625	V$OCT4_01	-0.26	625	V$DMRT4_01	-0.23	625	V$MIZF_01	-0.25	625	V$TST1_01	-0.38	625	V$HIF1_Q5
626	V$BLIMP1_Q6	-0.25	626	V$FREAC4_01	-0.18	626	V$Myc	-0.21	626	V$HELIOSA_02	-0.2	626	V$CMYC_02	-0.21	626	V$POLY_C	-0.24	626	V$E2_01	-0.22	626	V$AMEF2_Q6	-0.25	626	V$STAT4_01	-0.25	626	V$GABP_B	-0.22	626	V$FOXJ2_02	-0.19	626	V$TBX5_Q5	-0.23	626	V$MYB_Q3	-0.26	626	V$AR_02	-0.23	626	V$NCX_01	-0.25	626	V$NRSF_01	-0.38	626	V$Mafb
627	V$STAT_01	-0.25	627	V$CTCF	-0.18	627	V$Mycn	-0.21	627	V$BCL6_Q3	-0.2	627	V$PAX4_01	-0.21	627	V$AP2ALPHA_01	-0.25	627	V$ALX4_01	-0.22	627	V$MAZ_Q6	-0.25	627	V$STAT1_03	-0.25	627	V$RELA	-0.22	627	V$RFX1_01	-0.2	627	V$SOX9_B1	-0.23	627	V$SREBP1_01	-0.26	627	V$PPAR_DR1_Q2	-0.23	627	V$CETS1P54_03	-0.25	627	V$NFKB_Q6	-0.38	627	V$VMYB_02
628	V$PAX5_01	-0.25	628	V$CETS1P54_03	-0.18	628	V$E2F_Q3_01	-0.21	628	V$NFAT_Q6	-0.21	628	V$EGR1_01	-0.21	628	V$MIF1_01	-0.25	628	V$E2F_Q3_01	-0.22	628	V$CDXA_01	-0.25	628	V$RORA2_01	-0.25	628	V$ELF5	-0.23	628	V$SRF_Q6	-0.2	628	V$IRF1_Q6	-0.23	628	V$UF1H3BETA_Q6	-0.27	628	V$GEN_INI3_B	-0.23	628	V$E2F_Q3_01	-0.25	628	V$CEBPDELTA_Q6	-0.38	628	V$Ar
629	V$GABP_B	-0.25	629	V$MYB_Q6	-0.18	629	V$DMRT5_01	-0.21	629	V$XFD3_01	-0.21	629	V$SREBP1_Q6	-0.22	629	V$GR_Q6_01	-0.25	629	V$SZF11_01	-0.23	629	V$DEAF1_02	-0.25	629	V$PAX5_02	-0.26	629	V$ELF1_Q6	-0.23	629	V$Pax4	-0.2	629	V$NHLH1	-0.23	629	V$STAT_01	-0.27	629	V$GEN_INI_B	-0.23	629	V$CREB_Q4_01	-0.25	629	V$BRCA_01	-0.38	629	V$YY1_02
630	V$Myc	-0.25	630	V$SRF_Q5_01	-0.18	630	V$MOVOB_01	-0.21	630	V$CDP_02	-0.21	630	V$OCT_Q6	-0.22	630	V$MMEF2_Q6	-0.25	630	V$PPAR_DR1_Q2	-0.23	630	V$RSRFC4_Q2	-0.25	630	V$REST	-0.26	630	V$APOLYA_B	-0.23	630	V$IPF1_02	-0.2	630	V$AR_03	-0.23	630	V$AP4_Q6_01	-0.27	630	V$HP1SITEFACTOR_Q6	-0.23	630	V$NFY_Q6_01	-0.25	630	V$GATA1_04	-0.39	630	V$TFE_Q6
631	V$HNF1_Q6_01	-0.25	631	V$PAX1_B	-0.18	631	V$MAF_Q6_01	-0.21	631	V$NHLH1	-0.21	631	V$ELK1_01	-0.22	631	V$HP1SITEFACTOR_Q6	-0.26	631	V$HNF3B_01	-0.23	631	V$GRE_C	-0.25	631	V$E2F_Q4_01	-0.26	631	V$IK1_01	-0.23	631	V$NKX25_02	-0.2	631	V$PADS_C	-0.23	631	V$FOXM1_01	-0.27	631	V$AP2REP_01	-0.23	631	V$SRF_Q4	-0.25	631	V$IPF_03	-0.39	631	V$NRF2_Q4
632	V$AP1FJ_Q2	-0.25	632	V$NUR77_Q5	-0.19	632	V$SP3_Q3	-0.21	632	V$AMEF2_Q6	-0.21	632	V$SPIB_01	-0.22	632	V$GEN_INI3_B	-0.26	632	V$PXRRXR_01	-0.24	632	V$HOXA7_01	-0.26	632	V$CHX10_01	-0.26	632	V$MZF1_5-13	-0.23	632	V$SREBP1_02	-0.2	632	V$MYB_Q5_01	-0.23	632	V$CDPCR3_01	-0.27	632	V$CREB_Q4	-0.23	632	V$FOXO1_Q5	-0.25	632	V$ARP1_01	-0.39	632	V$USF_02
633	V$CDPCR3HD_01	-0.25	633	V$AP1_Q6_01	-0.19	633	V$IK3_01	-0.21	633	V$MEF2_02	-0.21	633	V$MEF3_B	-0.22	633	V$GEN_INI_B	-0.26	633	V$E2F_Q4_01	-0.24	633	V$PIT1_Q6	-0.26	633	V$DEAF1_02	-0.26	633	V$STAT3STAT3_Q3	-0.23	633	V$E2F1DP1_01	-0.2	633	V$PAX8_B	-0.24	633	V$E2F1_Q4_01	-0.28	633	V$TGIF_01	-0.23	633	V$ETS2_B	-0.26	633	V$EGR2_01	-0.39	633	V$PR_Q2
634	V$AP1_Q2	-0.26	634	V$ELF5_01	-0.19	634	V$CHOP_01	-0.22	634	V$RELA	-0.21	634	V$RXRA::VDR	-0.22	634	V$PTF1BETA_Q6	-0.26	634	V$CIZ_01	-0.24	634	V$TAL1_Q6	-0.26	634	V$E2F1_Q4_01	-0.26	634	V$FOXO1_01	-0.23	634	V$YY1_01	-0.2	634	V$XFD2_01	-0.24	634	V$VDR_Q6	-0.28	634	V$DR3_Q4	-0.24	634	V$PLZF_02	-0.26	634	V$SREBP2_Q6	-0.4	634	V$E2F_Q3_01
635	V$NFATC2	-0.26	635	V$CREB_Q2_01	-0.19	635	V$PPARG	-0.22	635	V$EGR1_01	-0.21	635	V$MYCMAX_02	-0.22	635	V$FOXD1	-0.26	635	V$STAT1_01	-0.24	635	V$STAT3_02	-0.26	635	V$AP2ALPHA_02	-0.27	635	V$AIRE_01	-0.23	635	V$STAT5A_01	-0.2	635	V$STAT3_01	-0.24	635	V$SREBP2_Q6	-0.28	635	V$Pax4	-0.24	635	V$NFYA	-0.26	635	V$CMYB_01	-0.4	635	V$VBP_01
636	V$STAT1	-0.26	636	V$SF1_Q6_01	-0.19	636	V$NFAT_Q6	-0.22	636	V$AP4_Q5	-0.21	636	V$IK3_01	-0.22	636	V$Pou5f1	-0.26	636	V$P53_DECAMER_Q2	-0.24	636	V$TBP	-0.26	636	V$AP2GAMMA_01	-0.27	636	V$PAX4_01	-0.23	636	V$ZID_01	-0.21	636	V$SP1_Q2_01	-0.24	636	V$TGIF_01	-0.28	636	V$MEF2_02	-0.24	636	V$Hltf	-0.27	636	V$DR4_Q2	-0.4	636	V$AP4_Q5
637	V$MEF2_Q6_01	-0.26	637	V$BACH1_01	-0.19	637	V$HAND1E47_01	-0.22	637	V$FOXO1_Q5	-0.21	637	V$LDSPOLYA_B	-0.23	637	V$Pax6	-0.27	637	V$GFI1_Q6	-0.25	637	V$BACH1_01	-0.26	637	V$GEN_INI3_B	-0.27	637	V$OCT1_Q6	-0.23	637	V$PAX4_04	-0.21	637	V$RBPJK_01	-0.24	637	V$SP1_Q4_01	-0.28	637	V$GABPA	-0.24	637	V$E2F1_Q4	-0.27	637	V$CREB_02	-0.41	637	V$AREB6_02
638	V$PADS_C	-0.26	638	V$TAL1_Q6	-0.19	638	V$Pax6	-0.22	638	V$LFA1_Q6	-0.22	638	V$T	-0.23	638	V$HOX13_01	-0.27	638	V$XFD1_01	-0.25	638	V$BLIMP1_Q6	-0.26	638	V$GEN_INI_B	-0.27	638	V$ETF_Q6	-0.23	638	V$SRF	-0.21	638	V$MYOD_Q6	-0.24	638	V$MIZF	-0.28	638	V$YY1_02	-0.24	638	V$PU1_Q4	-0.27	638	V$NFY_Q6	-0.41	638	V$STAT1_01
639	V$STAT5A_03	-0.26	639	V$ARNT_01	-0.19	639	V$FOXO4_02	-0.22	639	V$HNF1_Q6_01	-0.22	639	V$STAT5A_03	-0.23	639	V$HIF1_Q3	-0.27	639	V$HFH4_01	-0.25	639	V$EN1_01	-0.27	639	V$OCT4_01	-0.27	639	V$BRN2_01	-0.23	639	V$AP4_Q5	-0.21	639	V$ATF3_Q6	-0.24	639	V$PAX5_02	-0.29	639	V$ETS1_B	-0.24	639	V$BRCA_01	-0.28	639	V$Mycn	-0.41	639	V$NFKB1
640	V$CDXA_01	-0.26	640	V$AREB6_01	-0.19	640	V$LFA1_Q6	-0.22	640	V$KROX_Q6	-0.22	640	V$IPF1_04	-0.23	640	V$OCT_Q6	-0.27	640	V$NRF1_Q6	-0.25	640	V$NFKB1	-0.27	640	V$E2F_Q6_01	-0.27	640	V$RORA2_01	-0.23	640	V$TP53	-0.21	640	V$BEL1_B	-0.24	640	V$CMYB_01	-0.29	640	V$Stat3	-0.24	640	V$FAC1_01	-0.28	640	V$DEC_Q1	-0.41	640	V$RXRA::VDR
641	V$TAXCREB_02	-0.27	641	V$FOXP1_01	-0.2	641	V$AREB6_04	-0.23	641	V$CTCF	-0.23	641	V$ETS2_B	-0.23	641	V$TTF1_Q6	-0.27	641	V$CP2_02	-0.26	641	V$MIZF	-0.27	641	V$PXRRXR_02	-0.27	641	V$SMAD_Q6	-0.23	641	V$HNF4_Q6_01	-0.22	641	V$FOXO4_02	-0.24	641	V$Pax5	-0.29	641	V$CETS1P54_02	-0.24	641	V$WHN_B	-0.28	641	V$HMEF2_Q6	-0.42	641	V$PAX4_03
642	V$MAF_Q6_01	-0.27	642	V$IRF1_01	-0.2	642	V$CACD_01	-0.23	642	V$NRF2_Q4	-0.23	642	V$PPARA_01	-0.24	642	V$IK_Q5	-0.28	642	V$MAF_Q6_01	-0.26	642	V$NUR77_Q5	-0.27	642	V$E2F1_Q6_01	-0.27	642	V$GATA3_02	-0.23	642	V$STAT5B_01	-0.22	642	V$DEC_Q1	-0.24	642	V$POLY_C	-0.29	642	V$USF_C	-0.25	642	V$SOX_Q6	-0.28	642	V$E2F_Q4_01	-0.42	642	V$FREAC4_01
643	V$VDR_Q6	-0.27	643	V$FOXO1_02	-0.2	643	V$E2F_01	-0.23	643	V$MSX1_01	-0.23	643	V$LEF1_Q2_01	-0.24	643	V$STAT1_03	-0.28	643	V$E2_Q6	-0.26	643	V$OCT1_04	-0.27	643	V$HSF_Q6	-0.28	643	V$AP2GAMMA_01	-0.23	643	V$NFKB_Q6_01	-0.22	643	V$OCT1_05	-0.25	643	V$RREB1	-0.29	643	V$SP1_01	-0.25	643	V$PPARA_01	-0.28	643	V$SOX_Q6	-0.42	643	V$COUPTF_Q6
644	V$TAL1ALPHAE47_01	-0.27	644	V$SRF_Q5_02	-0.2	644	V$DMRT7_01	-0.24	644	V$FAC1_01	-0.23	644	V$ELK1_03	-0.24	644	V$NR3C1	-0.28	644	V$TBX5_01	-0.26	644	V$MYC::MAX	-0.27	644	V$DMRT3_01	-0.28	644	V$HNF4_Q6_01	-0.24	644	V$MEF2A	-0.22	644	V$IK1_01	-0.25	644	V$MINI19_B	-0.29	644	V$GR_Q6	-0.25	644	V$E2F1_Q3	-0.28	644	V$MTF1_Q4	-0.42	644	V$S8_01
645	V$AP2REP_01	-0.27	645	V$FOXO3_01	-0.2	645	V$ER_Q6_02	-0.24	645	V$E4F1_Q6	-0.23	645	V$VMAF_01	-0.24	645	V$BCL6_02	-0.29	645	V$E2F1DP1_01	-0.27	645	V$Foxd3	-0.27	645	V$LRH1_Q5	-0.28	645	V$HIF1_Q5	-0.24	645	V$LRF_Q2	-0.23	645	V$TCF11MAFG_01	-0.25	645	V$ESR1	-0.3	645	V$HEN1_02	-0.25	645	V$GATA1_02	-0.29	645	V$CP2_02	-0.42	645	V$CAAT_01
646	V$CEBPGAMMA_Q6	-0.27	646	V$FOXO4_02	-0.2	646	V$POU1F1_Q6	-0.24	646	V$NFKB_C	-0.24	646	V$HFH1_01	-0.24	646	V$FOXA1	-0.29	646	V$NFKB_Q6	-0.27	646	V$INSM1	-0.28	646	V$TBP	-0.28	646	V$FOXO4_02	-0.24	646	V$OCT1_04	-0.23	646	V$PAX6_Q2	-0.25	646	V$EFC_Q6	-0.3	646	V$SMAD4_Q6	-0.25	646	V$E2F1DP2_01	-0.29	646	V$DEAF1_01	-0.42	646	V$FOXP3_Q4
647	V$STAT1_03	-0.28	647	V$SF1_Q6	-0.21	647	V$RFX_Q6	-0.24	647	V$PR_Q2	-0.24	647	V$RORA_2	-0.25	647	V$PAX8_B	-0.29	647	V$MTF1_Q4	-0.27	647	V$REST	-0.28	647	V$NRSE_B	-0.28	647	V$FAC1_01	-0.24	647	V$PXRRXR_01	-0.23	647	V$CREB_Q2	-0.26	647	V$Myf	-0.3	647	V$HNF3B_01	-0.25	647	V$HTF_01	-0.29	647	V$Hand1::Tcfe2a	-0.43	647	V$AP1_Q4
648	V$PEBP_Q6	-0.28	648	V$SP1	-0.21	648	V$ELK1_02	-0.24	648	V$FOXA1	-0.24	648	V$Klf4	-0.25	648	V$PAX2_02	-0.29	648	V$FOXO3_01	-0.27	648	V$HNF4A	-0.28	648	V$GEN_INI2_B	-0.29	648	V$RORA_1	-0.24	648	V$AP2ALPHA_01	-0.23	648	V$NR3C1	-0.26	648	V$MTATA_B	-0.3	648	V$MEF2_Q6_01	-0.25	648	V$AP1_01	-0.29	648	V$MYCMAX_B	-0.43	648	V$GATA3_03
649	V$FREAC4_01	-0.28	649	V$BACH2_01	-0.21	649	V$RORA_1	-0.24	649	V$STAT5A_04	-0.24	649	V$Lhx3	-0.25	649	V$ESR1	-0.29	649	V$AHR_Q5	-0.28	649	V$HFH8_01	-0.28	649	V$PPARG::RXRA	-0.29	649	V$IPF1_Q4_01	-0.24	649	V$FOXP1_01	-0.24	649	V$NRSF_01	-0.26	649	V$HIC1_02	-0.3	649	V$AR_Q6	-0.26	649	V$PAX4_04	-0.29	649	V$HNF1B	-0.44	649	V$AP1_Q6_01
650	V$RBPJK_Q4	-0.28	650	V$Sox2	-0.21	650	V$ZNF219_01	-0.24	650	V$LMO2COM_01	-0.24	650	V$GC_01	-0.25	650	V$TBP_01	-0.3	650	V$ATF3_Q6	-0.28	650	V$YY1_02	-0.29	650	V$En1	-0.3	650	V$FOXP3_Q4	-0.24	650	V$POLY_C	-0.24	650	V$GR_Q6_01	-0.26	650	V$Pax6	-0.3	650	V$HELIOSA_01	-0.26	650	V$E2F1DP1RB_01	-0.29	650	V$NKX25_02	-0.44	650	V$WT1_Q6
651	V$BCL6_02	-0.29	651	V$REL	-0.21	651	V$PXRRXR_01	-0.25	651	V$MOVOB_01	-0.24	651	V$HNF4ALPHA_Q6	-0.26	651	V$MTF1_Q4	-0.3	651	V$MEF2_Q6_01	-0.28	651	V$ZF5_B	-0.29	651	V$RP58_01	-0.3	651	V$OCT_C	-0.24	651	V$AHRARNT_01	-0.24	651	V$SRF_Q5_01	-0.26	651	V$RFX_Q6	-0.3	651	V$BARBIE_01	-0.26	651	V$E2F4DP1_01	-0.29	651	V$E2F_Q6_01	-0.44	651	V$TAL1::TCF3
652	V$HSF2_01	-0.29	652	V$NR4A2	-0.21	652	V$GEN_INI2_B	-0.25	652	V$AR_Q6	-0.24	652	V$HMEF2_Q6	-0.26	652	V$E47_01	-0.3	652	V$ZF5_01	-0.28	652	V$IRF7_01	-0.3	652	V$SRF_Q5_01	-0.3	652	V$HP1SITEFACTOR_Q6	-0.24	652	V$SAP1A_01	-0.25	652	V$NFKB_C	-0.26	652	V$PPARA_02	-0.31	652	V$AIRE_02	-0.26	652	V$TEL2_Q6	-0.29	652	V$PU1_01	-0.44	652	V$IPF1_Q4_01
653	V$MEF3_B	-0.29	653	V$NANOG_01	-0.21	653	V$SOX_Q6	-0.25	653	V$GR_Q6_01	-0.24	653	V$XFD2_01	-0.26	653	V$Sox17	-0.3	653	V$MYC::MAX	-0.29	653	V$AP2GAMMA_01	-0.3	653	V$Esrrb	-0.3	653	V$CREL_01	-0.25	653	V$TATA_C	-0.25	653	V$ALX4_01	-0.26	653	V$AREB6_02	-0.31	653	V$FOXO1_02	-0.26	653	V$SP1_Q2_01	-0.29	653	V$IRF7_01	-0.44	653	V$E47_01
654	V$PPARG	-0.29	654	V$SMAD_Q6_01	-0.21	654	V$FOXO3_01	-0.25	654	V$HNF4_DR1_Q3	-0.25	654	V$HTF_01	-0.26	654	V$CHX10_01	-0.31	654	V$GEN_INI3_B	-0.29	654	V$CMYC_01	-0.3	654	V$Mafb	-0.3	654	V$USF_Q6	-0.25	654	V$BCL6_01	-0.25	654	V$SPI1	-0.26	654	V$CREL_01	-0.31	654	V$TFAP2A	-0.26	654	V$HIF1A::ARNT	-0.3	654	V$SF1_Q6	-0.45	654	V$BLIMP1_Q6
655	V$RORA1_01	-0.3	655	V$DELTAEF1_01	-0.21	655	V$Zfp423	-0.26	655	V$BRACH_01	-0.25	655	V$MEF2_02	-0.26	655	V$HIC1_02	-0.31	655	V$GEN_INI_B	-0.29	655	V$HMGIY_Q3	-0.3	655	V$RORA_2	-0.31	655	V$Tal1::Gata1	-0.25	655	V$SP1SP3_Q4	-0.25	655	V$SF1_Q6	-0.27	655	V$Myb	-0.31	655	V$ZIC2_01	-0.26	655	V$E2F_02	-0.3	655	V$GR_01	-0.45	655	V$NGFIC_01
656	V$Nr2e3	-0.3	656	V$AP1_Q2	-0.21	656	V$AP2_Q3	-0.26	656	V$USF_01	-0.25	656	V$HNF4A	-0.26	656	V$HEB_Q6	-0.31	656	V$MEF2_04	-0.29	656	V$FAC1_01	-0.31	656	V$FXR_IR1_Q6	-0.31	656	V$Pax2	-0.25	656	V$DMRT5_01	-0.25	656	V$MINI20_B	-0.27	656	V$E12_Q6	-0.32	656	V$E2F1_Q6_01	-0.27	656	V$E2F1	-0.3	656	V$BCL6_Q3	-0.45	656	V$EN1_01
657	V$SPIB_01	-0.3	657	V$HNF4_01	-0.21	657	V$PAX8_01	-0.26	657	V$CAP_01	-0.25	657	V$SP1_01	-0.26	657	V$IRF2_01	-0.31	657	V$HNF3_Q6	-0.29	657	V$E2F_Q4_01	-0.31	657	V$GATA1_03	-0.31	657	V$NR3C1	-0.25	657	V$CP2_02	-0.25	657	V$PXR_Q2	-0.27	657	V$AP4_01	-0.32	657	V$E2F_Q3_01	-0.27	657	V$ETS2_Q6	-0.3	657	V$HOXA4_Q2	-0.46	657	V$POU3F2_01
658	V$MTF1_Q4	-0.3	658	V$ERR1_Q2	-0.22	658	V$STAT1_03	-0.26	658	V$Pax4	-0.25	658	V$TAL1ALPHAE47_01	-0.27	658	V$ZNF219_01	-0.31	658	V$HNF1_C	-0.29	658	V$CETS1P54_01	-0.31	658	V$YY1_Q6_02	-0.31	658	V$CEBPGAMMA_Q6	-0.25	658	V$FOXO4_02	-0.25	658	V$TITF1_Q3	-0.27	658	V$STRA13_01	-0.32	658	V$E2F1_Q4_01	-0.27	658	V$E2F_Q3	-0.31	658	V$SAP1A_01	-0.46	658	V$VDRRXR_01
659	V$PPARA_02	-0.3	659	V$TTF1_Q6	-0.22	659	V$CAAT_01	-0.26	659	V$USF_02	-0.25	659	V$HELIOSA_02	-0.27	659	V$STAT4_01	-0.32	659	V$E4F1_Q6	-0.3	659	V$STAT5A_01	-0.32	659	V$KROX_Q6	-0.31	659	V$ZEC_01	-0.25	659	V$MTATA_B	-0.26	659	V$DMRT2_01	-0.27	659	V$PAX5_01	-0.33	659	V$SP1SP3_Q4	-0.27	659	V$MEIS1BHOXA9_02	-0.31	659	V$Nobox	-0.47	659	V$E2F1_Q4_01
660	V$SP1_Q6_01	-0.3	660	V$ELK1_01	-0.22	660	V$SP1_Q6_01	-0.26	660	V$ESR2	-0.25	660	V$REST	-0.27	660	V$SREBP1_Q5	-0.32	660	V$MYB_Q5_01	-0.3	660	V$PITX2_Q2	-0.32	660	V$MTATA_B	-0.31	660	V$USF_Q6_01	-0.25	660	V$STAT_Q6	-0.26	660	V$ELK1_02	-0.27	660	V$GR_Q6_01	-0.33	660	V$APOLYA_B	-0.27	660	V$RXRA::VDR	-0.31	660	V$E2F_Q3_01	-0.47	660	V$OCT_C
661	V$MINI20_B	-0.3	661	V$RREB1_01	-0.23	661	V$BCL6_02	-0.26	661	V$USF1	-0.25	661	V$SREBP1_02	-0.27	661	V$FOXO1_Q5	-0.33	661	V$T3R_Q6	-0.3	661	V$PAX8_B	-0.32	661	V$PTF1BETA_Q6	-0.32	661	V$PAX8_01	-0.25	661	V$MYB_Q6	-0.26	661	V$CREB1	-0.27	661	V$SPI1	-0.33	661	V$FOXO4_02	-0.28	661	V$CETS1P54_01	-0.31	661	V$CETS1P54_03	-0.47	661	V$AHRARNT_02
662	V$HES1_Q2	-0.3	662	V$E2A_Q2	-0.23	662	V$IRF1	-0.26	662	V$TFE_Q6	-0.26	662	V$NRF2_01	-0.28	662	V$XFD3_01	-0.33	662	V$NANOG_01	-0.3	662	V$STAT3STAT3_Q3	-0.32	662	V$CTCF_01	-0.32	662	V$RBPJK_Q4	-0.26	662	V$RFX_Q6	-0.27	662	V$Zfx	-0.27	662	V$Nobox	-0.33	662	V$Mafb	-0.28	662	V$ETS_Q6	-0.32	662	V$GTF2IRD1_01	-0.47	662	V$IRF2
663	V$OCT1_05	-0.3	663	V$MYOD_Q6	-0.23	663	V$USF_Q6	-0.27	663	V$GFI1_01	-0.26	663	V$HMX1_01	-0.28	663	V$MAZ_Q6	-0.33	663	V$HNF4ALPHA_Q6	-0.3	663	V$BRACH_01	-0.33	663	V$STAT1_01	-0.33	663	V$FXR_Q3	-0.26	663	V$Tal1::Gata1	-0.27	663	V$Pax6	-0.27	663	V$HSF2_01	-0.34	663	V$E2F1DP2_01	-0.28	663	V$NFKB1	-0.32	663	V$CBF_01	-0.47	663	V$ELK1
664	V$PXRRXR_02	-0.31	664	V$Zfx	-0.24	664	V$STAT6_01	-0.27	664	V$GEN_INI3_B	-0.26	664	V$P50RELAP65_Q5_01	-0.28	664	V$HIF1_Q5	-0.34	664	V$GR_Q6	-0.3	664	V$PAX_Q6	-0.33	664	V$FOXO3A_Q1	-0.33	664	V$Esrrb	-0.26	664	V$AP3_Q6	-0.27	664	V$ZBRK1_01	-0.27	664	V$STAT1	-0.34	664	V$GCM_Q2	-0.28	664	V$CP2_01	-0.32	664	V$CACCCBINDINGFACTOR_Q6	-0.48	664	V$PR_02
665	V$FOXO3A_Q1	-0.31	665	V$MTF1_Q4	-0.25	665	V$AP4_Q6	-0.27	665	V$GEN_INI_B	-0.26	665	V$STAT6_01	-0.28	665	V$TBP	-0.34	665	V$NF1_Q6_01	-0.31	665	V$MMEF2_Q6	-0.34	665	V$CRX_Q4	-0.34	665	V$AR_Q6	-0.26	665	V$TAL1::TCF3	-0.27	665	V$CDC5_01	-0.28	665	V$HIF1_Q5	-0.34	665	V$E2F4DP2_01	-0.28	665	V$CKROX_Q2	-0.32	665	V$YY1_Q6_02	-0.48	665	V$HSF1_01
666	V$AP1_Q2_01	-0.32	666	V$PAX4_03	-0.25	666	V$Pax5	-0.27	666	V$Gfi	-0.26	666	V$AP2_Q6	-0.28	666	V$GFI1B_01	-0.34	666	V$STAT_Q6	-0.31	666	V$AR_02	-0.34	666	V$SRF_Q6	-0.35	666	V$NFAT_Q6	-0.26	666	V$STAT1_03	-0.28	666	V$GATA4_Q3	-0.28	666	V$TAL1BETAE47_01	-0.34	666	V$FOXM1_01	-0.28	666	V$AP4_Q6_01	-0.32	666	V$GCNF_01	-0.49	666	V$AREB6_03
667	V$PAX8_B	-0.32	667	V$PEBP_Q6	-0.25	667	V$OCT1_05	-0.28	667	V$USF_C	-0.27	667	V$HNF4_01_B	-0.28	667	V$TST1_01	-0.35	667	V$ZF5_B	-0.31	667	V$STAT5B_01	-0.34	667	V$DR4_Q2	-0.35	667	V$MAF_Q6	-0.27	667	V$E2F1_Q6_01	-0.28	667	V$ELK4	-0.28	667	V$AP2GAMMA_01	-0.34	667	V$MIZF_01	-0.28	667	V$RBPJK_Q4	-0.32	667	V$STAF_02	-0.49	667	V$HNF3_Q6
668	V$OLF1_01	-0.32	668	V$LMAF_Q2	-0.25	668	V$Nkx3-2	-0.28	668	V$LBP1_Q6	-0.27	668	V$BCL6_01	-0.29	668	V$MOVOB_01	-0.35	668	V$FAC1_01	-0.32	668	V$TATA_01	-0.35	668	V$SMAD_Q6_01	-0.35	668	V$HNF3ALPHA_Q6	-0.27	668	V$BRCA1	-0.28	668	V$STAT1_03	-0.28	668	V$CETS168_Q6	-0.34	668	V$ELK1_03	-0.29	668	V$ALPHACP1_01	-0.32	668	V$EGR1_01	-0.5	668	V$OCT1_04
669	V$OCT1_Q6	-0.32	669	V$PU1_Q6	-0.25	669	V$HNF4_Q6	-0.28	669	V$GAF_Q6	-0.27	669	V$STAT1_02	-0.29	669	V$SRF_Q4	-0.36	669	V$FOXO4_02	-0.32	669	V$ZNF515_01	-0.35	669	V$RORA_Q4	-0.36	669	V$PAX5_02	-0.27	669	V$SREBP_Q3	-0.28	669	V$TBX5_01	-0.29	669	V$CTCF_01	-0.34	669	V$NFIL3	-0.29	669	V$HNF4ALPHA_Q6	-0.32	669	V$ARNT_01	-0.5	669	V$E2F1DP2_01
670	V$Pax6	-0.33	670	V$CDC5_01	-0.25	670	V$HP1SITEFACTOR_Q6	-0.29	670	V$GATA2_01	-0.28	670	V$PBX1_01	-0.29	670	V$CKROX_Q2	-0.36	670	V$BCL6_01	-0.32	670	V$NKX25_02	-0.35	670	V$HNF4_DR1_Q3	-0.36	670	V$STAT4_01	-0.27	670	V$ELK1_02	-0.28	670	V$NKX61_01	-0.29	670	V$BARBIE_01	-0.35	670	V$FOXO4_01	-0.29	670	V$CDX2_Q5	-0.33	670	V$TBX5_01	-0.5	670	V$AP1
671	V$LYF1_01	-0.33	671	V$AP1_01	-0.26	671	V$E2A_Q2	-0.29	671	V$GATA1_01	-0.28	671	V$GFI1_Q6	-0.29	671	V$EGR1_01	-0.36	671	V$CTCF	-0.32	671	V$XPF1_Q6	-0.35	671	V$TATA_01	-0.36	671	V$IK3_01	-0.27	671	V$NGFIC_01	-0.28	671	V$ESR2	-0.29	671	V$PAX9_B	-0.35	671	V$HEN1_01	-0.29	671	V$SP1_Q4_01	-0.33	671	V$STAT5A_03	-0.5	671	V$PPARG
672	V$PBX_Q3	-0.33	672	V$RBPJK_Q4	-0.26	672	V$MTATA_B	-0.29	672	V$SMAD_Q6	-0.29	672	V$NHLH1	-0.29	672	V$T3R_01	-0.37	672	V$TAL1ALPHAE47_01	-0.32	672	V$MTATA_B	-0.36	672	V$Zfp423	-0.37	672	V$XVENT1_01	-0.27	672	V$OCT1_B	-0.29	672	V$NKX22_01	-0.29	672	V$ELK1	-0.35	672	V$TBX5_Q5	-0.29	672	V$VDR_Q6	-0.33	672	V$Pax4	-0.51	672	V$E2F1_Q3_01
673	V$E2_Q6	-0.33	673	V$EWSR1-FLI1	-0.26	673	V$NR1H2::RXRA	-0.29	673	V$HEB_Q6	-0.29	673	V$AP4_Q6	-0.29	673	V$PPARG_02	-0.37	673	V$CRX_Q4	-0.33	673	V$SRF_Q4	-0.36	673	V$NF1_Q6_01	-0.37	673	V$GR_Q6_01	-0.27	673	V$PAX5_01	-0.29	673	V$VJUN_01	-0.29	673	V$POU1F1_Q6	-0.37	673	V$SAP1A_01	-0.3	673	V$TBX5_Q5	-0.34	673	V$CHOP_01	-0.51	673	V$CMAF_01
674	V$PPARG::RXRA	-0.33	674	V$AP4_Q5	-0.27	674	V$FOXO1_Q5	-0.29	674	V$PAX1_B	-0.29	674	V$MIZF_01	-0.3	674	V$APOLYA_B	-0.37	674	V$PR_01	-0.33	674	V$MEF2_04	-0.36	674	V$HNF3ALPHA_Q6	-0.37	674	V$GATA_C	-0.27	674	V$EBF1	-0.29	674	V$RFX1_02	-0.3	674	V$Spz1	-0.37	674	V$CREBP1_01	-0.3	674	V$MYOGENIN_Q6	-0.34	674	V$FOXD3_01	-0.51	674	V$HIC1_03
675	V$AP4_01	-0.33	675	V$ESE1_Q3	-0.27	675	V$E2_Q6	-0.29	675	V$IRF_Q6	-0.29	675	V$CACCCBINDINGFACTOR_Q6	-0.3	675	V$GR_Q6	-0.37	675	V$CMYC_02	-0.33	675	V$CMYB_01	-0.36	675	V$FXR_Q3	-0.37	675	V$PAX2_02	-0.27	675	V$VDRRXR_01	-0.29	675	V$SRY_02	-0.3	675	V$FOXO1_01	-0.37	675	V$TST1_01	-0.3	675	V$STAT5A_04	-0.34	675	V$EGR3_01	-0.52	675	V$Pou5f1
676	V$NR4A2	-0.34	676	V$AP4_Q6	-0.27	676	V$BACH2_01	-0.29	676	V$SMAD3_Q6	-0.3	676	V$COUP_01	-0.3	676	V$HFH4_01	-0.37	676	V$HSF1_Q6	-0.33	676	V$SRF_Q6	-0.37	676	V$IPF1_Q4	-0.37	676	V$CREB_02	-0.27	676	V$STAT_01	-0.29	676	V$MYOGENIN_Q6	-0.3	676	V$SPIB_01	-0.38	676	V$HELIOSA_02	-0.3	676	V$TAL1BETAE47_01	-0.34	676	V$STAF_01	-0.52	676	V$E2_Q6_01
677	V$STAT3_01	-0.34	677	V$TCF11_01	-0.27	677	V$ESR2	-0.29	677	V$HOX13_01	-0.3	677	V$E2F_Q3_01	-0.3	677	V$HNF4_Q6_01	-0.38	677	V$TAXCREB_02	-0.33	677	V$AP1_Q6	-0.38	677	V$LEF1TCF1_Q4	-0.37	677	V$DBP_Q6	-0.28	677	V$NF1_Q6	-0.29	677	V$CMAF_01	-0.3	677	V$NRF2_01	-0.38	677	V$IRF_Q6	-0.31	677	V$PAX5_02	-0.34	677	V$DEAF1_02	-0.53	677	V$SP1_Q2_01
678	V$HEN1_02	-0.34	678	V$PADS_C	-0.28	678	V$Nr2e3	-0.3	678	V$NANOG_01	-0.3	678	V$ZF5_01	-0.3	678	V$GATA1_03	-0.38	678	V$FOXO1_01	-0.34	678	V$SAP1A_01	-0.38	678	V$HFH4_01	-0.37	678	V$VMAF_01	-0.28	678	V$STAT1	-0.29	678	V$CREB_02	-0.31	678	V$STAT1STAT1_Q3	-0.38	678	V$HFH4_01	-0.31	678	V$SPI1	-0.35	678	V$AP4_Q6	-0.53	678	V$CETS1P54_03
679	V$E47_01	-0.34	679	V$MZF1_01	-0.28	679	V$NFY_Q6_01	-0.3	679	V$TBX5_02	-0.31	679	V$PU1_Q4	-0.31	679	V$LMO2COM_01	-0.38	679	V$NHLH1	-0.34	679	V$Egr1	-0.38	679	V$MEF2_04	-0.38	679	V$CEBP_Q3	-0.28	679	V$HIC1_03	-0.3	679	V$AR_04	-0.31	679	V$T3R_Q6	-0.38	679	V$ELK1	-0.31	679	V$PAX6_Q2	-0.35	679	V$LFA1_Q6	-0.54	679	V$AP1_Q6
680	V$LEF1TCF1_Q4	-0.35	680	V$CP2_02	-0.29	680	V$MYOGENIN_Q6	-0.3	680	V$NFAT_Q4_01	-0.31	680	V$FOXO3_01	-0.31	680	V$PPARG_01	-0.38	680	V$FOXO1_Q5	-0.34	680	V$Esrrb	-0.38	680	V$STAT5A_02	-0.38	680	V$HNF3_Q6	-0.28	680	V$Lhx3	-0.3	680	V$BRACH_01	-0.31	680	V$HIF1_Q3	-0.39	680	V$BRN2_01	-0.31	680	V$SAP1A_01	-0.35	680	V$NR4A2	-0.54	680	V$UF1H3BETA_Q6
681	V$SREBP1_02	-0.35	681	V$EFC_Q6	-0.29	681	V$Pax4	-0.3	681	V$FOXO3	-0.31	681	V$FOXO1_01	-0.31	681	V$AP2GAMMA_01	-0.38	681	V$ZNF219_01	-0.34	681	V$GABP_B	-0.39	681	V$MINI19_B	-0.39	681	V$NRSE_B	-0.29	681	V$VDR_Q3	-0.3	681	V$HIC1_02	-0.31	681	V$ELK1_02	-0.39	681	V$GRE_C	-0.31	681	V$E2F_Q6	-0.36	681	V$EGR_Q6	-0.55	681	V$CACCCBINDINGFACTOR_Q6
682	V$TBP_Q6	-0.35	682	V$P50P50_Q3	-0.29	682	V$GABPA	-0.3	682	V$HNF4_01_B	-0.31	682	V$LRF_Q2	-0.31	682	V$E2_01	-0.4	682	V$PPARG_01	-0.34	682	V$MEF2A	-0.39	682	V$AIRE_01	-0.39	682	V$FOXP1_01	-0.29	682	V$P300_01	-0.3	682	V$COMP1_01	-0.32	682	V$HMGIY_Q3	-0.39	682	V$SP3_Q3	-0.31	682	V$LYF1_01	-0.36	682	V$SP1_Q6	-0.55	682	V$HNF3ALPHA_Q6
683	V$CMYC_01	-0.35	683	V$GATA2_01	-0.29	683	V$CMYC_02	-0.3	683	V$AIRE_01	-0.31	683	V$MINI19_B	-0.31	683	V$FOXO3	-0.4	683	V$GATA3_01	-0.35	683	V$NRSF_Q4	-0.4	683	V$VMAF_01	-0.39	683	V$GAF_Q6	-0.29	683	V$NFY_Q6	-0.31	683	V$ZEC_01	-0.32	683	V$SP1_Q2_01	-0.39	683	V$NKX61_01	-0.31	683	V$Zfx	-0.36	683	V$AP4_Q5	-0.55	683	V$NF1_Q6_01
684	V$AP3_Q6	-0.35	684	V$TAL1ALPHAE47_01	-0.29	684	V$YY1_02	-0.3	684	V$MZF1_02	-0.31	684	V$PPAR_DR1_Q2	-0.32	684	V$NRF2_Q4	-0.4	684	V$Myf	-0.35	684	V$NRSE_B	-0.4	684	V$MEF2_02	-0.39	684	V$E12_Q6	-0.29	684	V$TST1_01	-0.32	684	V$PU1_Q4	-0.32	684	V$IPF1_Q4_01	-0.39	684	V$SMAD3_Q6	-0.33	684	V$HNF4_01_B	-0.36	684	V$PAX4_04	-0.56	684	V$CEBPGAMMA_Q6
685	V$E2_01	-0.36	685	V$Klf4	-0.31	685	V$PEBP_Q6	-0.31	685	V$Esrrb	-0.31	685	V$VDR_Q3	-0.33	685	V$NFATC2	-0.41	685	V$FOXO3A_Q1	-0.36	685	V$TAL1ALPHAE47_01	-0.4	685	V$HNF4_01_B	-0.4	685	V$NKX62_Q2	-0.29	685	V$SPZ1_01	-0.32	685	V$OCT1_06	-0.33	685	V$USF_Q6	-0.4	685	V$CEBPA	-0.33	685	V$ELK1_02	-0.37	685	V$P53_DECAMER_Q2	-0.56	685	V$SP1SP3_Q4
686	V$NHLH1	-0.36	686	V$SZF11_01	-0.31	686	V$PAX2_02	-0.31	686	V$DR4_Q2	-0.31	686	V$DEAF1_01	-0.33	686	V$RFX_Q6	-0.41	686	V$TTF1_Q6	-0.36	686	V$ALX4_01	-0.4	686	V$ZNF219_01	-0.4	686	V$ZF5_01	-0.29	686	V$MIF1_01	-0.32	686	V$CREB_Q4_01	-0.33	686	V$FXR_IR1_Q6	-0.4	686	V$CREB_Q2_01	-0.33	686	V$LRH1_Q5	-0.37	686	V$T3R_01	-0.57	686	V$CEBPDELTA_Q6
687	V$OCT1_Q5_01	-0.37	687	V$EGR3_01	-0.31	687	V$PXRRXR_02	-0.32	687	V$AHRARNT_01	-0.31	687	V$ELF1_Q6	-0.34	687	V$CEBPA_01	-0.41	687	V$GEN_INI2_B	-0.37	687	V$STAT4_01	-0.42	687	V$CDC5_01	-0.4	687	V$TATA_C	-0.3	687	V$FOXO1_01	-0.32	687	V$SPIB_01	-0.33	687	V$EGR2_01	-0.4	687	V$ZIC3_01	-0.33	687	V$DR3_Q4	-0.37	687	V$ELF1_Q6	-0.57	687	V$STAT3_02
688	V$CDPCR1_01	-0.37	688	V$XPF1_Q6	-0.32	688	V$HELIOSA_02	-0.32	688	V$USF_Q6_01	-0.31	688	V$NFAT_Q6	-0.34	688	V$IPF1_Q4_01	-0.42	688	V$NRF2_01	-0.37	688	V$HNF4ALPHA_Q6	-0.42	688	V$CP2_01	-0.4	688	V$MIF1_01	-0.3	688	V$PAX9_B	-0.32	688	V$HIF1_Q5	-0.33	688	V$REL	-0.41	688	V$SREBP1_02	-0.33	688	V$FLI1_Q6	-0.37	688	V$IRF2	-0.57	688	V$CRX_Q4
689	V$OCT_C	-0.37	689	V$SPIB_01	-0.32	689	V$GATA1_03	-0.32	689	V$TEL2_Q6	-0.32	689	V$ER_Q6	-0.35	689	V$SP1SP3_Q4	-0.43	689	V$SOX9_B1	-0.37	689	V$MAF_Q6	-0.42	689	V$XPF1_Q6	-0.4	689	V$CMYC_02	-0.3	689	V$SOX_Q6	-0.33	689	V$LRH1_Q5	-0.34	689	V$STAT5A_02	-0.41	689	V$RELA	-0.33	689	V$HNF4A	-0.38	689	V$Ar	-0.57	689	V$NFY_01
690	V$HFH4_01	-0.37	690	V$LRF_Q2	-0.32	690	V$ERR1_Q2	-0.32	690	V$AP1_Q2_01	-0.32	690	V$AP4_Q5	-0.35	690	V$AIRE_01	-0.43	690	V$AHRHIF_Q6	-0.37	690	V$PPARG_03	-0.43	690	V$ELF1_Q6	-0.4	690	V$SOX9_B1	-0.3	690	V$AP2REP_01	-0.33	690	V$ZF5_01	-0.34	690	V$MINI20_B	-0.41	690	V$NFKB_Q6	-0.34	690	V$PXRRXR_02	-0.39	690	V$E47_01	-0.57	690	V$TCF11MAFG_01
691	V$NUR77_Q5	-0.38	691	V$GAF_Q6	-0.33	691	V$Esrrb	-0.33	691	V$LXR_Q3	-0.32	691	V$NR2F1	-0.36	691	V$MAF_Q6_01	-0.43	691	V$SP1_Q6_01	-0.39	691	V$HNF3ALPHA_Q6	-0.43	691	V$SPZ1_01	-0.4	691	V$HNF4_01	-0.3	691	V$LFA1_Q6	-0.34	691	V$CMYB_01	-0.34	691	V$DEAF1_02	-0.41	691	V$SREBP2_Q6	-0.34	691	V$AREB6_02	-0.39	691	V$MYB_Q5_01	-0.58	691	V$HIF1_Q3
692	V$FOXO1_Q5	-0.39	692	V$SPZ1_01	-0.33	692	V$NRSF_01	-0.33	692	V$GFI1B_01	-0.32	692	V$Myf	-0.36	692	V$ZIC2_01	-0.43	692	V$HNF4_01_B	-0.4	692	V$SP1	-0.43	692	V$ATF4_Q2	-0.41	692	V$MYOGNF1_01	-0.3	692	V$FOXO1_Q5	-0.34	692	V$AREB6_01	-0.34	692	V$NFKB1	-0.42	692	V$CREBP1_Q2	-0.34	692	V$AP4_Q5	-0.39	692	V$OCT4_02	-0.58	692	V$TBP_Q6
693	V$Hand1::Tcfe2a	-0.4	693	V$GATA1_01	-0.34	693	V$PAX9_B	-0.34	693	V$CTCF_01	-0.32	693	V$MZF1_5-13	-0.37	693	V$FOXD3_01	-0.43	693	V$EFC_Q6	-0.41	693	V$Ddit3::Cebpa	-0.44	693	V$AREB6_02	-0.41	693	V$GEN_INI3_B	-0.31	693	V$BARBIE_01	-0.35	693	V$Myf	-0.34	693	V$ER_Q6	-0.42	693	V$HIF1_Q5	-0.35	693	V$PBX_Q3	-0.4	693	V$E47_02	-0.6	693	V$TGIF_01
694	V$TCF11_01	-0.4	694	V$PAX9_B	-0.34	694	V$ACAAT_B	-0.34	694	V$EGR_Q6	-0.32	694	V$NFKAPPAB50_01	-0.37	694	V$ROAZ_01	-0.45	694	V$SMAD_Q6_01	-0.41	694	V$HSF_Q6	-0.45	694	V$GLI_Q2	-0.42	694	V$GEN_INI_B	-0.31	694	V$RBPJK_01	-0.35	694	V$WT1_Q6	-0.34	694	V$GABPA	-0.44	694	V$E2F_03	-0.36	694	V$USF_Q6	-0.41	694	V$CREB_Q2_01	-0.6	694	V$NRF2_01
695	V$RP58_01	-0.4	695	V$SP1_01	-0.34	695	V$Hand1::Tcfe2a	-0.34	695	V$PPARA_01	-0.33	695	V$AHR_01	-0.37	695	V$TBX5_02	-0.45	695	V$Stat3	-0.42	695	V$PPARG_02	-0.45	695	V$GAF_Q6	-0.42	695	V$NRF1_Q6	-0.31	695	V$NFMUE1_Q6	-0.36	695	V$EBOX_Q6_01	-0.34	695	V$IK1_01	-0.44	695	V$IRF1_Q6	-0.37	695	V$CACD_01	-0.41	695	V$HIF1_Q5	-0.61	695	V$Foxa2
696	V$AR_03	-0.4	696	V$REST	-0.35	696	V$GFI1_Q6	-0.35	696	V$ZF5_01	-0.33	696	V$TAACC_B	-0.38	696	V$SMAD3_Q6	-0.46	696	V$FOXO3	-0.43	696	V$SZF11_01	-0.46	696	V$Egr1	-0.43	696	V$NRSF_Q4	-0.31	696	V$PAX5_02	-0.36	696	V$PR_01	-0.35	696	V$MAZ_Q6	-0.44	696	V$CREB_Q4_01	-0.37	696	V$TTF1_Q6	-0.42	696	V$AREB6_02	-0.61	696	V$DEAF1_01
697	V$TBP	-0.4	697	V$EGR_Q6	-0.35	697	V$GFI1B_01	-0.35	697	V$ZIC1_01	-0.34	697	V$RFX1_02	-0.38	697	V$COUP_DR1_Q6	-0.46	697	V$NRSE_B	-0.44	697	V$MIZF_01	-0.46	697	V$CAP_01	-0.44	697	V$E47_01	-0.31	697	V$GLI_Q2	-0.36	697	V$ELF5_01	-0.35	697	V$MZF1_5-13	-0.45	697	V$MINI20_B	-0.37	697	V$E2F_Q4	-0.42	697	V$P53_02	-0.61	697	V$E2F1_Q3
698	V$Esrrb	-0.41	698	V$MAF_Q6	-0.36	698	V$GAF_Q6	-0.36	698	V$SF1_Q6_01	-0.34	698	V$TFIII_Q6	-0.38	698	V$NF1_Q6_01	-0.47	698	V$LYF1_01	-0.44	698	V$SP1_Q6	-0.46	698	V$NUR77_Q5	-0.44	698	V$AP1FJ_Q2	-0.31	698	V$HSF_Q6	-0.37	698	V$AP1FJ_Q2	-0.36	698	V$MYOGENIN_Q6	-0.45	698	V$HTF_01	-0.38	698	V$Myc	-0.42	698	V$Ddit3::Cebpa	-0.63	698	V$GR_Q6_01
699	V$FOXO4_02	-0.41	699	V$MYOD_Q6_01	-0.37	699	V$P50RELAP65_Q5_01	-0.36	699	V$Stat3	-0.34	699	V$PPARA_02	-0.38	699	V$MYOGNF1_01	-0.47	699	V$HEN1_02	-0.44	699	V$AP1_Q2	-0.47	699	V$IK_Q5	-0.45	699	V$OCT1_07	-0.32	699	V$NF1_Q6_01	-0.37	699	V$FLI1_Q6	-0.36	699	V$TTF1_Q6	-0.45	699	V$MZF1_02	-0.39	699	V$Hand1::Tcfe2a	-0.43	699	V$NRF1_Q6	-0.63	699	V$HMEF2_Q6
700	V$MINI19_B	-0.41	700	V$BCL6_02	-0.37	700	V$NF1_Q6	-0.37	700	V$HMEF2_Q6	-0.35	700	V$ZID_01	-0.39	700	V$NFKB_Q6_01	-0.47	700	V$HNF4_Q6_01	-0.44	700	V$NRF1_Q6	-0.48	700	V$NGFIC_01	-0.45	700	V$NF1_Q6_01	-0.32	700	V$ARP1_01	-0.38	700	V$Sox2	-0.37	700	V$SP1_Q6_01	-0.46	700	V$BRCA_01	-0.39	700	V$GATA4_Q3	-0.44	700	V$Pax5	-0.64	700	V$ZNF515_01
701	V$ERR1_Q2	-0.42	701	V$PU1_01	-0.37	701	V$ZIC3_01	-0.38	701	V$TP53	-0.36	701	V$NFATC2	-0.39	701	V$PBX_Q3	-0.47	701	V$E2F_Q6_01	-0.44	701	V$GAF_Q6	-0.49	701	V$INSM1	-0.45	701	V$SPIB	-0.32	701	V$AP2_Q6_01	-0.38	701	V$CREB_Q4	-0.37	701	V$HNF4_01_B	-0.47	701	V$HIF1_Q3	-0.39	701	V$PPARA_02	-0.44	701	V$E2F1DP1_01	-0.65	701	V$ETS_Q4
702	V$MEIS1_01	-0.42	702	V$CTCF_01	-0.37	702	V$PPARG_01	-0.38	702	V$ALX4_01	-0.36	702	V$CKROX_Q2	-0.39	702	V$PPARG	-0.47	702	V$GCNF_01	-0.45	702	V$NFKB_Q6_01	-0.49	702	V$SZF11_01	-0.46	702	V$Pax4	-0.33	702	V$STAT3STAT3_Q3	-0.39	702	V$STAT3STAT3_Q3	-0.39	702	V$PAX8_B	-0.48	702	V$PTF1BETA_Q6	-0.4	702	V$Tcfcp2l1	-0.44	702	V$FOXO1_Q5	-0.66	702	V$FAC1_01
703	V$CP2_02	-0.42	703	V$MYB_Q3	-0.37	703	V$EGR3_01	-0.38	703	V$MAZ_Q6	-0.37	703	V$MYC::MAX	-0.39	703	V$PAX8_01	-0.48	703	V$AHRARNT_01	-0.45	703	V$NGFIC_01	-0.49	703	V$DMRT2_01	-0.47	703	V$AIRE_02	-0.33	703	V$MEF2_Q6_01	-0.39	703	V$HIF1_Q3	-0.39	703	V$IRF1_Q6	-0.48	703	V$ICSBP_Q6	-0.4	703	V$VDRRXR_01	-0.45	703	V$GFI1_01	-0.66	703	V$PPAR_DR1_Q2
704	V$STAT3STAT3_Q3	-0.43	704	V$Pax5	-0.4	704	V$PARP_Q3	-0.38	704	V$SREBP_Q6	-0.37	704	V$E47_01	-0.4	704	V$PXRRXR_02	-0.49	704	V$Esrrb	-0.45	704	V$STAF_01	-0.5	704	V$NR2F1	-0.47	704	V$AP1_Q4	-0.33	704	V$MYB_Q3	-0.4	704	V$PPARA_02	-0.39	704	V$Pax4	-0.48	704	V$ER_Q6	-0.41	704	V$BLIMP1_Q6	-0.45	704	V$E2F1_Q4	-0.67	704	V$RORA2_01
705	V$NFAT_Q6	-0.43	705	V$AML_Q6	-0.4	705	V$CAP_01	-0.39	705	V$HOXA5	-0.38	705	V$LMAF_Q2	-0.41	705	V$MYOD_Q6_01	-0.5	705	V$STAT3STAT3_Q3	-0.46	705	V$SMAD_Q6	-0.5	705	V$HNF4ALPHA_Q6	-0.47	705	V$PEBP_Q6	-0.33	705	V$IRF7_01	-0.4	705	V$NRF2_01	-0.4	705	V$CAAT_C	-0.49	705	V$USF_Q6_01	-0.41	705	V$CACBINDINGPROTEIN_Q6	-0.46	705	V$MYB_Q3	-0.67	705	V$ETS_Q6
706	V$FOXO3_01	-0.43	706	V$ZNF219_01	-0.4	706	V$GEN_INI3_B	-0.39	706	V$P53_01	-0.38	706	V$Hand1::Tcfe2a	-0.41	706	V$CEBPGAMMA_Q6	-0.5	706	V$SP1SP3_Q4	-0.46	706	V$HNF4_Q6_01	-0.51	706	V$E2F1DP1_01	-0.47	706	V$KROX_Q6	-0.34	706	V$TAL1ALPHAE47_01	-0.41	706	V$Tcfcp2l1	-0.4	706	V$ZNF515_01	-0.5	706	V$NFKB1	-0.42	706	V$E2F1_Q6	-0.46	706	V$Klf4	-0.67	706	V$GR_01
707	V$NANOG_01	-0.43	707	V$IK3_01	-0.41	707	V$GEN_INI_B	-0.39	707	V$RREB1_01	-0.38	707	V$KAISO_01	-0.42	707	V$Spz1	-0.51	707	V$RXRLXRB_01	-0.46	707	V$RP58_01	-0.53	707	V$STAT3_01	-0.48	707	V$LHX3_01	-0.35	707	V$LMAF_Q2	-0.41	707	V$Zfp423	-0.41	707	V$YY1_Q6	-0.51	707	V$E2F1DP1_01	-0.42	707	V$CAAT_C	-0.47	707	V$CAAT_01	-0.69	707	V$HNF4_DR1_Q3
708	V$MZF1_02	-0.43	708	V$CACD_01	-0.41	708	V$NFKB_C	-0.39	708	V$PARP_Q3	-0.39	708	V$GATA2_03	-0.42	708	V$ICSBP_Q6	-0.52	708	V$IK_Q5	-0.46	708	V$DEAF1_01	-0.53	708	V$BACH2_01	-0.48	708	V$LFA1_Q6	-0.35	708	V$Egr1	-0.42	708	V$YY1_02	-0.41	708	V$Klf4	-0.52	708	V$ESR1	-0.43	708	V$Mycn	-0.48	708	V$LRH1_Q5	-0.69	708	V$TAL1ALPHAE47_01
709	V$STAT1STAT1_Q3	-0.43	709	V$TFIII_Q6	-0.41	709	V$SP1SP3_Q4	-0.4	709	V$Pax2	-0.39	709	V$GATA1_01	-0.43	709	V$AP2_Q6	-0.52	709	V$TAL1_Q6	-0.46	709	V$SEF1_C	-0.54	709	V$PXR_Q2	-0.49	709	V$EGR1_01	-0.36	709	V$HSF1_Q6	-0.42	709	V$EFC_Q6	-0.42	709	V$ALPHACP1_01	-0.53	709	V$STAT6_01	-0.43	709	V$P53_02	-0.48	709	V$ZBRK1_01	-0.7	709	V$ATF4_Q2
710	V$MEF2_02	-0.44	710	V$PPAR_DR1_Q2	-0.41	710	V$BARBIE_01	-0.4	710	V$IK_Q5	-0.39	710	V$AP2GAMMA_01	-0.44	710	V$FOXO3A_Q1	-0.53	710	V$AHRARNT_02	-0.47	710	V$NFAT_Q6	-0.54	710	V$T3R_Q6	-0.5	710	V$MAZR_01	-0.36	710	V$Sox2	-0.42	710	V$PAX9_B	-0.43	710	V$KROX_Q6	-0.54	710	V$FOXP3_Q4	-0.43	710	V$TFIII_Q6	-0.48	710	V$VDRRXR_01	-0.71	710	V$CMYC_02
711	V$AP2_Q6_01	-0.44	711	V$WT1_Q6	-0.41	711	V$GABP_B	-0.41	711	V$MAF_Q6_01	-0.4	711	V$TP53	-0.44	711	V$SP3_Q3	-0.56	711	V$HELIOSA_02	-0.47	711	V$NFATC2	-0.54	711	V$GABP_B	-0.51	711	V$R_01	-0.37	711	V$FOXO3A_Q1	-0.42	711	V$LMO2COM_01	-0.43	711	V$BRN2_01	-0.55	711	V$DR1_Q3	-0.45	711	V$SP1_Q6_01	-0.49	711	V$GABPA	-0.71	711	V$AP1_C
712	V$PAX2_02	-0.44	712	V$HES1_Q2	-0.42	712	V$USF_Q6_01	-0.41	712	V$AP4_Q6	-0.42	712	V$PAX9_B	-0.45	712	V$WT1_Q6	-0.57	712	V$AP2_Q6	-0.48	712	V$Pax5	-0.55	712	V$Ddit3::Cebpa	-0.51	712	V$NUR77_Q5	-0.38	712	V$TEAD1	-0.43	712	V$AREB6_02	-0.43	712	V$BEL1_B	-0.56	712	V$SP1_Q6_01	-0.45	712	V$CREB_Q2_01	-0.49	712	V$SF1_Q6_01	-0.71	712	V$SP1_Q6_01
713	V$HIC1_03	-0.45	713	V$DR4_Q2	-0.42	713	V$HNF4_01_B	-0.41	713	V$ESE1_Q3	-0.42	713	V$GCM_Q2	-0.45	713	V$P300_01	-0.58	713	V$WT1_Q6	-0.49	713	V$POU3F2_01	-0.56	713	V$LYF1_01	-0.51	713	V$AP4_01	-0.38	713	V$DR1_Q3	-0.43	713	V$TAXCREB_01	-0.43	713	V$NFMUE1_Q6	-0.6	713	V$YY1_Q6	-0.45	713	V$MAF_Q6	-0.51	713	V$ELK1	-0.72	713	V$NFIL3
714	V$HNF4A	-0.47	714	V$HSF1_Q6	-0.43	714	V$MIF1_01	-0.41	714	V$SP1_01	-0.43	714	V$EBF_Q6	-0.46	714	V$NRSE_B	-0.58	714	V$SOX_Q6	-0.5	714	V$HIC1_02	-0.57	714	V$AP2_Q6_01	-0.51	714	V$SREBP_Q3	-0.4	714	V$GABP_B	-0.43	714	V$SOX_Q6	-0.44	714	V$MAF_Q6	-0.61	714	V$MINI19_B	-0.48	714	V$NMYC_01	-0.51	714	V$FOXP3_Q4	-0.72	714	V$R_01
715	V$FOXA1	-0.47	715	V$AP2ALPHA_01	-0.45	715	V$CAAT_C	-0.41	715	V$HIC1_03	-0.44	715	V$MAZR_01	-0.46	715	V$MUSCLE_INI_B	-0.6	715	V$YY1_02	-0.51	715	V$ELK1_04	-0.58	715	V$STAT3STAT3_Q3	-0.51	715	V$SP1_Q6	-0.4	715	V$CP2_01	-0.44	715	V$AML_Q6	-0.44	715	V$ZF5_B	-0.61	715	V$SP1_Q2_01	-0.48	715	V$HES1_Q2	-0.53	715	V$STAT3_02	-0.73	715	V$ARP1_01
716	V$RORA_1	-0.47	716	V$STAT3STAT3_Q3	-0.46	716	V$SP1	-0.43	716	V$AP4_Q6_01	-0.44	716	V$TBX5_02	-0.46	716	V$GLI_Q2	-0.6	716	V$CP2_01	-0.51	716	V$Myf	-0.58	716	V$RXRLXRB_01	-0.52	716	V$HELIOSA_02	-0.41	716	V$Tcfcp2l1	-0.44	716	V$IK2_01	-0.44	716	V$ZBRK1_01	-0.61	716	V$GABP_B	-0.48	716	V$SREBP_Q3	-0.53	716	V$ISRE_01	-0.73	716	V$AR_03
717	V$Pax4	-0.48	717	V$SEF1_C	-0.46	717	V$XPF1_Q6	-0.43	717	V$R_01	-0.45	717	V$PAX1_B	-0.47	717	V$HNF4_01	-0.61	717	V$SMAD_Q6	-0.51	717	V$AIRE_01	-0.58	717	V$E2F1_Q3_01	-0.56	717	V$NRSF_01	-0.41	717	V$GEN_INI2_B	-0.44	717	V$NFKB_Q6	-0.45	717	V$MZF1_02	-0.63	717	V$MEF3_B	-0.49	717	V$GC_01	-0.53	717	V$HIC1_02	-0.74	717	V$AP1_Q2_01
718	V$TAL1BETAE47_01	-0.49	718	V$EBF_Q6	-0.47	718	V$MINI20_B	-0.43	718	V$MZF1_5-13	-0.46	718	V$DEAF1_02	-0.48	718	V$PAX5_01	-0.61	718	V$CAAT_C	-0.52	718	V$AP2_Q6	-0.59	718	V$BCL6_02	-0.57	718	V$PXRRXR_02	-0.41	718	V$E2F1_Q3	-0.44	718	V$MYOD_Q6_01	-0.47	718	V$NRF1_Q6	-0.63	718	V$MEF2A	-0.51	718	V$PLAG1	-0.54	718	V$USF_Q6	-0.75	718	V$ZIC3_01
719	V$STAT1_01	-0.49	719	V$LFA1_Q6	-0.48	719	V$NUR77_Q5	-0.43	719	V$HSF1_Q6	-0.46	719	V$MYOGNF1_01	-0.48	719	V$AP3_Q6	-0.61	719	V$EGR_Q6	-0.53	719	V$AP1_Q2_01	-0.6	719	V$HNF4A	-0.6	719	V$COUP_DR1_Q6	-0.41	719	V$DMRT2_01	-0.45	719	V$DELTAEF1_01	-0.47	719	V$STAT_Q6	-0.63	719	V$DEAF1_02	-0.52	719	V$USF_Q6_01	-0.54	719	V$TBX22_01	-0.76	719	V$USF_Q6_01
720	V$AMEF2_Q6	-0.51	720	V$AP1_Q6	-0.48	720	V$NFKAPPAB50_01	-0.44	720	V$CKROX_Q2	-0.47	720	V$E2F1_Q3_01	-0.48	720	V$HIC1_03	-0.62	720	V$P50RELAP65_Q5_01	-0.56	720	V$ZIC3_01	-0.6	720	V$STAT_Q6	-0.6	720	V$INSM1	-0.42	720	V$EGR_Q6	-0.46	720	V$RUNX1	-0.47	720	V$E47_01	-0.66	720	V$MAF_Q6	-0.53	720	V$DEAF1_02	-0.55	720	V$NGFIC_01	-0.78	720	V$BCL6_02
721	V$EGR3_01	-0.51	721	V$P300_01	-0.48	721	V$HSF1_Q6	-0.45	721	V$LUN1_01	-0.47	721	V$SZF11_01	-0.49	721	V$SREBP_Q6	-0.63	721	V$EGR1_01	-0.57	721	V$PAX8_01	-0.6	721	V$MOVOB_01	-0.62	721	V$STAT3_02	-0.43	721	V$EGR1_01	-0.46	721	V$MZF1_01	-0.47	721	V$AP2ALPHA_02	-0.66	721	V$USF_Q6	-0.54	721	V$PPARG::RXRA	-0.56	721	V$PU1_Q4	-0.8	721	V$POU3F2_02
722	V$EGR2_01	-0.51	722	V$RUNX1	-0.49	722	V$STAF_01	-0.45	722	V$HEN1_02	-0.47	722	V$PU1_01	-0.51	722	V$PPAR_DR1_Q2	-0.64	722	V$CMYB_01	-0.57	722	V$LXR_Q3	-0.62	722	V$STAT5A_01	-0.63	722	V$STAT1_03	-0.43	722	V$GEN_INI3_B	-0.46	722	V$CREB_Q2_01	-0.47	722	V$AP1_Q2_01	-0.68	722	V$NR4A2	-0.55	722	V$SREBP1_Q5	-0.57	722	V$CTCF_01	-0.81	722	V$LMO2COM_01
723	V$AHR_01	-0.53	723	V$MINI19_B	-0.5	723	V$SP1_01	-0.45	723	V$MYOGNF1_01	-0.48	723	V$ZBRK1_01	-0.52	723	V$NFAT_Q6	-0.64	723	V$STAT5A_01	-0.58	723	V$EGR1_01	-0.62	723	V$ELK1_03	-0.67	723	V$RREB1_01	-0.43	723	V$GEN_INI_B	-0.46	723	V$STAT1_02	-0.48	723	V$GCM_Q2	-0.69	723	V$LEF1TCF1_Q4	-0.55	723	V$VJUN_01	-0.58	723	V$STAT1_03	-0.81	723	V$PAX4_04
724	V$FOXO3	-0.53	724	V$UF1H3BETA_Q6	-0.51	724	V$EGR2_01	-0.46	724	V$VDR_Q3	-0.49	724	V$ZNF219_01	-0.52	724	V$STAT6_02	-0.65	724	V$HEB_Q6	-0.59	724	V$PXR_Q2	-0.63	724	V$ZF5_B	-0.67	724	V$PAX_Q6	-0.43	724	V$GATA4_Q3	-0.46	724	V$PU1_01	-0.48	724	V$IK_Q5	-0.7	724	V$E2F_Q6_01	-0.56	724	V$HIF1_Q3	-0.61	724	V$MINI20_B	-0.81	724	V$NFAT_Q6
725	V$CEBPDELTA_Q6	-0.55	725	V$SP1_Q2_01	-0.52	725	V$NR4A2	-0.46	725	V$SMAD_Q6_01	-0.52	725	V$EGR3_01	-0.52	725	V$ESE1_Q3	-0.65	725	V$PAX5_01	-0.6	725	V$EGR2_01	-0.63	725	V$SP1SP3_Q4	-0.68	725	V$FEV	-0.44	725	V$SZF11_01	-0.47	725	V$Egr1	-0.49	725	V$HEN1_02	-0.7	725	V$AP2_Q6	-0.57	725	V$OLF1_01	-0.62	725	V$AP2ALPHA_01	-0.83	725	V$AP1_Q4_01
726	V$AP2_Q6	-0.55	726	V$AP2GAMMA_01	-0.52	726	V$ETF_Q6	-0.47	726	V$MYOD_Q6_01	-0.53	726	V$SP1_Q6_01	-0.52	726	V$MAF_Q6	-0.68	726	V$STAT5B_01	-0.62	726	V$PPARG::RXRA	-0.63	726	V$MINI20_B	-0.69	726	V$VDR_Q6	-0.44	726	V$P53_DECAMER_Q2	-0.48	726	V$STAT5A_02	-0.49	726	V$CEBP_01	-0.72	726	V$Egr1	-0.57	726	V$CTCF_01	-0.62	726	V$STAT1_02	-0.83	726	V$GABPA
727	V$STAT3_02	-0.56	727	V$LMO2COM_01	-0.53	727	V$STAT6_02	-0.5	727	V$BARBIE_01	-0.54	727	V$SREBP_Q6	-0.53	727	V$Foxd3	-0.68	727	V$TBX5_02	-0.65	727	V$TAL1::TCF3	-0.64	727	V$TST1_01	-0.75	727	V$EGR3_01	-0.46	727	V$SP1_Q6	-0.48	727	V$NRSE_B	-0.49	727	V$EGR1_01	-0.74	727	V$E2F_Q4_01	-0.57	727	V$AP2_Q6	-0.62	727	V$MINI19_B	-0.84	727	V$AR_04
728	V$STAT5A_04	-0.56	728	V$GCM_Q2	-0.53	728	V$Egr1	-0.5	728	V$NRSE_B	-0.54	728	V$P53_DECAMER_Q2	-0.56	728	V$Stat3	-0.69	728	V$HNF4A	-0.66	728	V$znf143	-0.65	728	V$STAT1STAT1_Q3	-0.77	728	V$CAP_01	-0.46	728	V$ZF5_01	-0.49	728	V$GC_01	-0.49	728	V$AREB6_01	-0.76	728	V$NFMUE1_Q6	-0.59	728	V$STAF_02	-0.66	728	V$EWSR1-FLI1	-0.88	728	V$HFH4_01
729	V$VDR_Q3	-0.57	729	V$MZF1_02	-0.54	729	V$HNF4A	-0.5	729	V$ZNF219_01	-0.56	729	V$LMO2COM_01	-0.56	729	V$NHLH1	-0.72	729	V$Pax4	-0.66	729	V$E2A_Q2	-0.66	729	V$EGR1_01	-0.78	729	V$ETS2_Q6	-0.46	729	V$HEB_Q6	-0.49	729	V$EGR_Q6	-0.5	729	V$SREBP1_02	-0.78	729	V$YY1_Q6_02	-0.61	729	V$SREBP_Q6	-0.66	729	V$NANOG_01	-0.89	729	V$STAT6_02
730	V$SREBP2_Q6	-0.62	730	V$VDR_Q3	-0.55	730	V$DEAF1_02	-0.51	730	V$AP2REP_01	-0.56	730	V$E12_Q6	-0.56	730	V$SZF11_01	-0.73	730	V$CTCF_01	-0.67	730	V$LYF1_01	-0.68	730	V$VDR_Q3	-0.79	730	V$HIC1_02	-0.52	730	V$PXRRXR_02	-0.51	730	V$MEF3_B	-0.51	730	V$PU1_01	-0.79	730	V$STAT3_01	-0.62	730	V$RREB1_01	-0.67	730	V$RXRA::VDR	-0.89	730	V$NKX25_02
731	V$TATA_01	-0.64	731	V$HIC1_03	-0.63	731	V$GLI_Q2	-0.51	731	V$LYF1_01	-0.57	731	V$NRSE_B	-0.59	731	V$EGR2_01	-0.74	731	V$CACCCBINDINGFACTOR_Q6	-0.71	731	V$CACCCBINDINGFACTOR_Q6	-0.73	731	V$MZF1_5-13	-0.8	731	V$P50RELAP65_Q5_01	-0.53	731	V$IK2_01	-0.58	731	V$PPAR_DR1_Q2	-0.51	731	V$USF_Q6_01	-0.81	731	V$MAZ_Q6	-0.63	731	V$AP4_01	-0.68	731	V$SREBP_Q6	-0.9	731	V$LHX3_01
732	V$MYOGNF1_01	-0.65	732	V$TAXCREB_02	-0.64	732	V$MYOGNF1_01	-0.52	732	V$PAX5_01	-0.61	732	V$WT1_Q6	-0.59	732	V$ZF5_01	-0.75	732	V$NGFIC_01	-0.71	732	V$FOXO1_Q5	-0.74	732	V$STAT1	-0.81	732	V$AP2_Q3	-0.53	732	V$OLF1_01	-0.59	732	V$AHR_Q5	-0.52	732	V$MYCMAX_B	-0.83	732	V$STAF_01	-0.7	732	V$RREB1	-0.69	732	V$ETS_Q6	-0.9	732	V$ETS1_B
733	V$ZNF219_01	-0.69	733	V$E47_01	-0.65	733	V$AP2ALPHA_03	-0.57	733	V$SZF11_01	-0.61	733	V$MTF1_Q4	-0.6	733	V$CTCF	-0.75	733	V$EGR3_01	-0.72	733	V$FOXO3	-0.77	733	V$RREB1	-0.82	733	V$LMAF_Q2	-0.53	733	V$SREBP2_Q6	-0.62	733	V$STAF_01	-0.57	733	V$SP1_Q6	-0.84	733	V$CTCF_01	-0.72	733	V$CACCCBINDINGFACTOR_Q6	-0.73	733	V$AP2ALPHA_02	-0.91	733	V$Esrrb
734	V$HIC1_02	-0.75	734	V$Myf	-0.68	734	V$VDR_Q3	-0.59	734	V$ESR1	-0.64	734	V$MAF_Q6	-0.61	734	V$HELIOSA_02	-0.77	734	V$AHR_01	-0.74	734	V$SREBP1_02	-0.79	734	V$STAT5B_01	-0.82	734	V$E47_02	-0.55	734	V$STAT3_02	-0.66	734	V$EGR1_01	-0.58	734	V$SP1_01	-0.89	734	V$SPZ1_01	-0.72	734	V$PTF1BETA_Q6	-0.79	734	V$AP2GAMMA_01	-0.93	734	V$CEBP_C
735	V$CACCCBINDINGFACTOR_Q6	-0.79	735	V$P50RELAP65_Q5_01	-0.69	735	V$HIC1_02	-0.63	735	V$INSM1	-0.74	735	V$HNF4_01	-0.64	735	V$RXRLXRB_01	-0.83	735	V$MYOGNF1_01	-0.76	735	V$VDR_Q3	-0.85	735	V$ELK1_04	-0.88	735	V$HEN1_02	-0.57	735	V$KROX_Q6	-0.69	735	V$AHR_01	-0.6	735	V$SPZ1_01	-0.89	735	V$SP1_Q6	-0.79	735	V$LRF_Q2	-0.87	735	V$Zfx	-0.93	735	V$STAF_02
736	V$Tcfcp2l1	-0.85	736	V$E12_Q6	-0.73	736	V$IK_Q5	-0.65	736	V$AP2_Q6_01	-0.76	736	V$EWSR1-FLI1	-0.72	736	V$DEAF1_02	-0.85	736	V$PAX9_B	-0.78	736	V$CIZ_01	-0.88	736	V$AP2_Q3	-0.89	736	V$MINI20_B	-0.59	736	V$STAT1STAT1_Q3	-0.77	736	V$SF1_Q6_01	-0.63	736	V$ZF5_01	-0.94	736	V$P300_01	-0.79	736	V$Myf	-0.92	736	V$NRF2_Q4	-0.95	736	V$NRSF_Q4
737	V$CTCF_01	-0.86	737	V$E2A_Q6	-0.75	737	V$PAX5_01	-0.69	737	V$SPZ1_01	-0.76	737	V$UF1H3BETA_Q6	-0.72	737	V$LYF1_01	-0.88	737	V$Klf4	-0.81	737	V$ZF5_01	-0.96	737	V$ZF5_01	-0.9	737	V$AREB6_01	-0.66	737	V$MOVOB_01	-0.81	737	V$NKX25_Q5	-0.65	737	V$PAX4_01	-0.95	737	V$PAX5_01	-0.81	737	V$AP2ALPHA_02	-0.93	737	V$ETF_Q6	-0.95	737	V$PR_01
738	V$E2F1_Q3_01	-0.97	738	V$IK_Q5	-0.98	738	V$WT1_Q6	-0.77	738	V$SREBP1_Q6	-0.77	738	V$MUSCLE_INI_B	-0.89	738	V$PPARG::RXRA	-0.89	738	V$MUSCLE_INI_B	-0.81	738	V$WT1_Q6	-0.99	738	V$STAT3_02	-0.91	738	V$VDR_Q3	-0.75	738	V$PPARA_02	-0.88	738	V$E2F1_Q3_01	-0.66	738	V$PU1_Q4	-0.95	738	V$WT1_Q6	-0.94	738	V$ZNF515_01	-0.95	738	V$NRSF_Q4	-0.95	738	V$HMGIY_Q3
739	V$SP1_01	-1	739	V$AP2_Q3	-1	739	V$SZF11_01	-1	739	V$UF1H3BETA_Q6	-1	739	V$HIC1_03	-1	739	V$MINI20_B	-1	739	V$EGR2_01	-1	739	V$KROX_Q6	-1	739	V$SPIB	-1	739	V$MOVOB_01	-1	739	V$AP2_Q6	-1	739	V$UF1H3BETA_Q6	-1	739	V$WT1_Q6	-1	739	V$MYOGNF1_01	-1	739	V$COUPTF_Q6	-1	739	V$ETS_Q4	-1	739	V$NFATC2
*SVM weights have been scaled so that the maximum weight is 1, the minimum -1, and the sign of the weight is preserved.
[truncated: 187 more columns]
