# Supplementary material for: Sequence signatures extracted from proximal promoters can be used to predict distal enhancers
Source: Genome Biol. 2013 Oct 24;14(10):R117. doi: 10.1186/gb-2013-14-10-r117 (PMC3983659; doi:10.1186/gb-2013-14-10-r117)
Supplement: Additional file 3: Table S2 — A table summarizing the performance of the promoter-based models. [file gb-2013-14-10-r117-S3.xlsx]

## Sheet: predictions.table1.txt
tissue	Number of enhancer predictions in loci of highly expressed genes (n1)	Number of scanned sequences in loci of highly expressed genes (N1)	Number of enhancer predictions in loci of inhibited genes (n2)	Number of scanned sequences in loci of inhibited genes (N2)	Fold-enrichment of enhancer predictions in the loci of highly expressed genes (n1/N1)/(n2/N2)	p-value for fold-enrichment of enhancer predictions in the loci of highly expressed genes (Fisher's Exact test)	Number of loci of highly expressed genes comprising at least one enhancer prediction (l1)	Number of loci of highly expressed genes comprising at least one scanned sequence (L1)	Number of loci of inhibited genes comprising at least one enhancer prediction (l2)	Number of loci of inhibited genes comprising at least one scanned sequence (L2)	Fold-enrichment in the fraction of loci comprising enhancer predictions (l1/L1)/(l2/L2)	p-value for fold-enrichment in the fraction of loci comprising enhancer predictions (Fisher's Exact test)	Median score of predictions in loci of highly expressed genes	Median score of predictions in loci of inhibited genes	p-value for the difference between the scores of predictions in loci of highly expressed and inhibited genes (Wilcoxon Rank-Sum test)	AUC
721_B_lymphoblasts	236	16831	335	36772	1.53913	3.13085e-07	95	197	109	199	0.880408	0.919982	0.358931	0.326153	0.38937	0.93674
BM-CD105+_endothelial	26	18055	42	33404	1.14532	0.334547	19	195	32	196	0.596795	0.981773	0.224126	0.184395	0.0938015	0.960408
BM-CD33+_myeloid	167	19391	248	35150	1.22065	0.0262536	80	191	95	188	0.828878	0.963448	0.262176	0.252366	0.359948	0.832225
BM-CD34+	56	16283	62	34437	1.91024	0.000359607	34	198	44	198	0.772727	0.917853	0.240467	0.24091	0.572389	0.950079
BM-CD71+_early_erythroid	70	17563	124	34131	1.09705	0.290979	43	196	75	197	0.576259	0.99985	0.21014	0.239961	0.897856	0.891946
PB-BDCA4+_dentritic_cells	497	13529	775	39572	1.87576	3.30317e-27	126	192	146	191	0.858519	0.992865	0.443471	0.425706	0.126439	0.885243
PB-CD14+_monocytes	121	16139	93	38134	3.07424	3.02756e-16	59	190	52	188	1.12267	0.270573	0.346253	0.27673	0.0527695	0.918505
PB-CD19+_Bcells	395	18809	504	36642	1.52679	2.13947e-10	121	192	140	198	0.891295	0.9574	0.418633	0.325406	0.0261669	0.829676
PB-CD4+_Tcells	71	18305	92	43451	1.83189	0.000112098	45	191	64	198	0.728894	0.979349	0.302307	0.289671	0.428958	0.959139
PB-CD56+_NKCells	248	15299	437	34317	1.27297	0.00141816	100	193	129	198	0.795277	0.997311	0.241919	0.232116	0.0475625	0.821705
PB-CD8+_Tcells	279	18463	270	35664	1.99604	4.64081e-16	103	190	109	197	0.979768	0.626778	0.445301	0.410306	0.18895	0.928795
adipocyte	293	27569	187	28112	1.59771	2.25846e-07	111	196	77	194	1.42685	0.000570354	0.209165	0.227393	0.778191	0.7509
adrenal_cortex	230	19925	164	30763	2.16528	1.35324e-14	88	195	72	196	1.22849	0.056431	0.217688	0.22522	0.148305	0.780593
adrenal_gland	825	19339	502	31728	2.69624	1.48835e-73	140	196	123	195	1.1324	0.0491917	0.380723	0.293135	2.63705e-05	0.843993
amygdala	53	40145	28	20777	0.979646	0.58592	43	198	23	200	1.88845	0.00441941	0.200283	0.355962	0.976114	0.792073
appendix	1679	26905	784	15686	1.24857	4.98523e-08	150	194	123	197	1.23837	0.000947041	0.84843	0.852014	0.468746	0.743171
atrioventricular_node	1278	23547	885	17707	1.08592	0.0276057	144	198	131	196	1.08813	0.122279	0.8443	0.84421	0.356043	0.700068
bone_marrow	115	13099	134	31285	2.0497	1.92548e-08	60	194	74	195	0.81499	0.941142	0.249089	0.27298	0.445649	0.908451
bronchial_epithelial_cells	711	18105	976	40531	1.63083	2.60458e-23	157	197	152	196	1.02765	0.346317	0.415835	0.300531	6.15169e-07	0.818198
caudate_nucleus	171	39879	48	27647	2.46978	1.97836e-09	73	197	38	198	1.9308	5.68891e-05	0.190629	0.18572	0.727413	0.776382
cerebellum	279	46277	130	28792	1.33527	0.00328899	110	196	56	195	1.95426	3.04929e-08	0.284357	0.25277	0.0639056	0.813106
cerebellum_peduncles	470	44651	194	32606	1.76914	2.56967e-12	133	195	84	198	1.60769	2.0323e-07	0.288001	0.257827	0.311322	0.744403
ciliary_ganglion	1660	30771	798	15960	1.07894	0.0362934	150	194	120	192	1.23711	0.00105803	0.805335	0.812996	0.80824	0.682507
colorectal_adenocarcinoma	793	15723	418	38376	4.63043	4.02714e-155	138	194	110	194	1.25455	0.00211722	0.434069	0.293825	4.11035e-08	0.854675
dorsal_root_ganglion	1666	34245	1008	20148	0.97241	0.770445	158	196	145	198	1.10077	0.05262	0.281799	0.283425	0.514737	0.65144
fetal_brain	2434	46513	979	19587	1.04696	0.109854	171	188	154	194	1.14583	0.00109396	0.602388	0.620938	0.928706	0.720143
fetal_liver	184	16725	331	31883	1.0597	0.277441	87	192	104	190	0.827825	0.97414	0.281271	0.249031	0.299872	0.833896
fetal_lung	249	15517	268	48243	2.88862	4.42604e-32	87	194	83	197	1.0644	0.330306	0.348237	0.268881	0.0156001	0.889053
fetal_thyroid	524	20363	370	29112	2.0247	2.3193e-26	132	193	102	191	1.28071	0.00180015	0.337338	0.381449	0.728267	0.847182
globus_pallidus	2702	46791	964	19272	1.15444	3.76213e-05	172	198	143	198	1.2028	0.000219718	0.864273	0.867878	0.608806	0.607363
heart	999	11975	303	28211	7.76722	2.31683e-277	145	200	108	195	1.30903	0.000281724	0.555557	0.31435	2.19429e-13	0.919609
hypothalamus	2412	39301	1260	25227	1.22876	4.06778e-10	175	197	153	185	1.07412	0.0579056	0.610982	0.60341	0.0535733	0.609191
kidney	853	15117	724	35479	2.76513	5.06198e-92	160	190	124	198	1.34465	1.07403e-06	0.428457	0.319812	1.478e-07	0.886631
leukemia_chronic_myelogenous(k562)	29	18539	56	43757	1.22228	0.221453	18	178	41	192	0.473554	0.999134	0.286281	0.271714	0.438764	0.865737
leukemia_lymphoblastic(molt4)	167	20235	253	36458	1.18928	0.0457012	73	196	106	196	0.688679	0.999726	0.295366	0.264358	0.0582027	0.845984
leukemia_promyelocytic(hl60)	46	15781	91	39367	1.261	0.117638	35	194	63	194	0.555556	0.999671	0.216765	0.248936	0.647313	0.892246
liver	411	8811	302	30386	4.69335	5.29316e-93	116	194	83	195	1.40479	0.000475273	0.426947	0.317363	9.0782e-05	0.922606
lung	849	12701	338	33057	6.53757	3.34233e-221	147	191	101	197	1.50117	9.59529e-08	0.45853	0.310953	3.1062e-06	0.904648
lymph_node	243	16305	270	43516	2.40199	1.6008e-22	98	188	100	197	1.02691	0.434057	0.438705	0.412038	0.0871106	0.929504
lymphoma_Burkitts_Daudi	434	18863	564	25463	1.03875	0.284059	115	195	134	193	0.849407	0.987977	0.321863	0.271273	0.0197941	0.847103
lymphoma_Burkitts_Raji	686	13041	785	27744	1.85914	5.98591e-33	133	194	143	195	0.934864	0.874801	0.419215	0.347303	0.0018217	0.817948
medulla_oblongata	519	42251	247	21549	1.07167	0.194468	136	198	92	196	1.46333	9.08659e-06	0.174969	0.173583	0.595849	0.623144
olfactory_bulb	346	34197	209	19707	0.954031	0.721335	117	195	92	198	1.2913	0.00478718	0.162062	0.149194	0.550052	0.656602
ovary	1567	26775	1011	20214	1.17015	3.10301e-05	140	193	122	193	1.14754	0.0318291	0.883252	0.886599	0.572656	0.728604
pancreas	776	13991	1348	33027	1.35891	3.84289e-12	147	192	161	197	0.936821	0.916104	0.453779	0.357398	0.000188301	0.897898
pancreatic_islets	910	20089	1174	30774	1.18741	4.17316e-05	155	193	156	198	1.01933	0.4023	0.28537	0.266518	0.131947	0.738704
parietal_lobe	2506	43543	854	17073	1.15057	0.000126895	185	197	144	195	1.27168	2.9916e-08	0.699599	0.711249	0.821903	0.606924
placenta	737	19815	496	39969	2.9972	2.61324e-83	142	189	113	193	1.28323	0.000413214	0.382183	0.296641	0.000575695	0.838775
prefrontal_cortex	2991	48823	1219	24389	1.22569	2.32982e-10	185	199	150	196	1.21474	3.46927e-06	0.772625	0.754561	0.02713	0.63544
prostate	483	17771	362	32389	2.43178	1.54427e-38	120	195	96	198	1.26923	0.00617146	0.36988	0.322324	0.112067	0.796923
salivary_gland	938	20303	850	19150	1.04086	0.200094	137	188	133	198	1.08487	0.133472	0.204125	0.230033	0.941507	0.747731
skeletal_muscle	1075	18553	802	20011	1.44574	2.22317e-16	153	193	155	198	1.01267	0.453939	0.362125	0.350117	0.16872	0.826232
skin	1454	25249	888	17758	1.1516	0.000333779	158	198	151	197	1.04107	0.262409	0.282984	0.254742	0.0777502	0.710991
smooth_muscle	254	28725	230	33600	1.29177	0.00271057	110	200	93	187	1.10591	0.174891	0.139869	0.160675	0.744138	0.610432
spinal_cord	2464	32879	1453	29044	1.498	1.04503e-37	182	196	157	195	1.15332	0.000238874	0.618771	0.598379	0.0138064	0.743512
superior_cervical_ganglion	2126	27985	694	13877	1.51906	1.06706e-24	140	195	103	192	1.33831	0.000159701	0.420044	0.406015	0.158535	0.76281
temporal_lobe	533	44861	253	26032	1.22249	0.00421727	133	197	96	198	1.39245	9.18798e-05	0.160639	0.173975	0.886288	0.615206
testis	452	18575	521	35223	1.64512	6.58686e-15	111	187	120	194	0.959626	0.726962	0.366536	0.308645	0.0316009	0.787014
testis_Leydig_cell	928	19613	1184	23660	0.945512	0.908806	134	187	148	198	0.958665	0.788058	0.425642	0.417606	0.264168	0.652558
testis_germ_cell	32	20801	52	24716	0.731207	0.935242	24	187	36	195	0.695187	0.951107	0.202168	0.182895	0.49237	0.820825
testis_interstitial	433	19153	789	31559	0.904268	0.958959	104	185	120	198	0.927568	0.835222	0.183567	0.189586	0.695389	0.742659
testis_seminiferous_tubule	207	18877	322	27018	0.920099	0.837642	76	184	100	195	0.805435	0.979882	0.18789	0.195037	0.614279	0.713087
thalamus	261	37261	133	29170	1.53628	2.37332e-05	91	197	52	197	1.75	3.19039e-05	0.301994	0.295531	0.374397	0.867321
thymus	586	17185	467	38267	2.79419	1.03132e-62	116	188	116	193	1.0266	0.41507	0.360857	0.363021	0.256897	0.862899
thyroid	183	20597	130	33860	2.31415	9.87342e-14	85	195	66	196	1.29448	0.0279988	0.326728	0.303818	0.33661	0.809659
tongue	1260	14723	1214	27225	1.91921	3.16504e-62	164	199	147	197	1.10443	0.0385196	0.418719	0.35448	4.8217e-05	0.784458
tonsil	319	15001	437	37535	1.82652	4.96491e-16	99	191	128	200	0.809882	0.994493	0.383849	0.324499	0.0216993	0.90353
trachea	753	14981	1085	28985	1.34276	1.88838e-10	147	187	159	203	1.00363	0.522301	0.240304	0.236371	0.373774	0.705801
trigeminal_ganglion	1910	28487	661	13203	1.33924	5.20962e-12	142	196	115	195	1.22848	0.00341059	1.00848	1.00313	0.351566	0.729491
uterus	1935	34571	1234	24688	1.1198	0.000724462	160	199	126	196	1.2507	0.000245694	1.04333	1.04704	0.686304	0.644816
uterus_corpus	2103	36517	1215	24313	1.15241	2.54063e-05	173	200	162	194	1.03586	0.244606	0.58609	0.592572	0.735086	0.622559
whole_blood	484	13291	850	46489	1.99168	3.2311e-32	127	192	159	196	0.815383	0.999751	0.410946	0.369918	0.295285	0.923178
whole_brain	285	38821	140	23965	1.25669	0.0141652	104	199	65	194	1.5598	0.000124025	0.288421	0.259175	0.41965	0.803605
