# Supplementary material for: Sequence signatures extracted from proximal promoters can be used to predict distal enhancers
Source: Genome Biol. 2013 Oct 24;14(10):R117. doi: 10.1186/gb-2013-14-10-r117 (PMC3983659; doi:10.1186/gb-2013-14-10-r117)
Supplement: Additional file 5: Table S4 — A list of transcription factors known to be relevant for liver function. [file gb-2013-14-10-r117-S5.xlsx]

## Sheet: Supplemental Table 3
Transcription factors known to be relevant for liver function:
CEBPA
MAFB
XBP1
FOXA2
CEBPB
HNF1A
RXRA
SPI1
NR1H3
HNF4A
GATA6
PEBP1
GATA4
AR
FOXA1
TFAP2C
TFAP2A
ONECUT1
PPARA
NR1H4
PPARG
NR2F2
AHR
NR5A2
SRF
NR3C1
SPZ1
